# Supplementary material for: RNA-Seq transcriptome data of human cells infected with influenza A/Puerto Rico/8/1934 (H1N1) virus
Source: Data Brief. 2020 Nov 29;33:106604. doi: 10.1016/j.dib.2020.106604 (PMC7725734; doi:10.1016/j.dib.2020.106604)
Supplement: Supplementary file 1 [file mmc1.xlsx]

## Sheet: up-regulated_lg2FC>1_Padj<0.001
Supplementary Table 1. Lists of differentially expressed genes (R package DESeq2 with FDR-adjusted p-value < 0.001 and absolute value of log2(FC) > 1)
W48vsW0	baseMean	log2FoldChange	lfcSE	stat	pvalue	padj		M48vsM0	baseMean	log2FoldChange_1	lfcSE	stat	pvalue	padj		H48vsH0	baseMean	log2FoldChange	lfcSE	stat	pvalue	padj		A48vsA0	baseMean	log2FoldChange	lfcSE	stat	pvalue	padj
CXCL10	113.192	10.93	1.52409	7.17151	7.41773e-13	1.34247e-11		RSAD2	252.007	11.1289	1.49061	7.46596	8.26916e-14	8.1331e-13		AVIL	129.578	8.76942	1.46573	5.98297	2.19107e-09	6.61065e-08		RGPD5	156.415	18.6178	3.50078	5.31817	1.04817e-07	5.06576e-07
IFNL1	89.8416	10.6319	1.49086	7.13138	9.93652e-13	1.7668e-11		FAM83E	113.539	10.563	1.49551	7.06319	1.62718e-12	1.39994e-11		LOC102724200	78.5965	7.64168	1.95731	3.90417	9.45483e-05	0.000735004		IFITM1	1153.46	11.7242	1.46396	8.00857	1.1605e-15	1.38267e-14
IFNB1	28.633	10.3245	1.5658	6.59375	4.28858e-11	6.03375e-10		LOC105374280	92.3119	10.491	2.02302	5.18581	2.15082e-07	1.01953e-06		GYS2	19.1158	7.62129	1.57015	4.85388	1.2107e-06	1.70236e-05		IFI44	364.366	9.998	1.48738	6.72189	1.79387e-11	1.35804e-10
KLHDC7B	31.9194	10.1817	1.52333	6.68387	2.32714e-11	3.39662e-10		IL24	310.125	10.4329	1.05054	9.93092	3.05411e-23	6.85622e-22		LOC105371634	8.76082	7.48871	1.76656	4.23914	2.24379e-05	0.000213837		HCLS1	54.7337	9.9293	1.48526	6.68522	2.30572e-11	1.72538e-10
LOC105379548	13.9464	9.58534	1.67713	5.71533	1.0949e-08	1.10845e-07		RGS16	140.549	10.4142	1.48536	7.01119	2.36305e-12	1.99906e-11		LY6G6C	10.1737	7.44588	1.65476	4.49967	6.80598e-06	7.67623e-05		TXNIP	3284.7	9.42672	0.953664	9.88474	4.84821e-23	1.05305e-21
OAS1	618.132	9.35119	0.672366	13.9079	5.67236e-44	1.40342e-41		CXCL11	57.772	10.3255	1.55675	6.63272	3.29561e-11	2.49128e-10		MIA-RAB4B	13.7278	7.30984	1.75691	4.16063	3.17372e-05	0.000290473		IFNL2	23.6208	9.42496	1.55507	6.06079	1.35455e-09	8.23246e-09
IFNL2	23.6208	8.68405	1.55567	5.58221	2.37485e-08	2.26733e-07		S100A14	67.9639	10.121	1.51388	6.68549	2.30154e-11	1.77278e-10		GLYATL3	5.06656	7.2483	1.8759	3.8639	0.000111591	0.000843466		LINC01551	110.202	9.42139	1.79524	5.24798	1.53778e-07	7.26777e-07
CCL4	7.61432	8.61986	2.04404	4.21706	2.4751e-05	0.000132633		RND1	281.245	10.0522	1.47918	6.79579	1.07718e-11	8.59711e-11		LOC107987293	19.5898	7.12003	1.58219	4.50012	6.79165e-06	7.66486e-05		IFNL1	89.8416	9.05272	1.49643	6.04956	1.45243e-09	8.78358e-09
LRRN3	133.893	8.41606	1.49191	5.64113	1.68938e-08	1.65816e-07		HERC5	342.972	10.0359	1.46019	6.87296	6.28818e-12	5.12719e-11		H2AC21	12.3933	6.96379	1.72231	4.04328	5.27092e-05	0.000446355		IFI44L	347.422	8.96487	1.79337	4.99888	5.76632e-07	2.53037e-06
B3GALT4	23.413	8.4029	1.54158	5.45082	5.01374e-08	4.53696e-07		CXCL2	592.383	10.0087	1.46305	6.84096	7.86625e-12	6.35891e-11		CPLX4	8.53736	6.92381	1.76628	3.92	8.85481e-05	0.000694958		OAS2	576.605	8.8063	1.10341	7.98098	1.45174e-15	1.71002e-14
S100A14	67.9639	8.25597	1.49385	5.52662	3.26452e-08	3.04788e-07		OASL	788.783	9.91525	1.3253	7.48153	7.34625e-14	7.27019e-13		KRT17P5	6.6641	6.8126	1.70067	4.00583	6.18e-05	0.000511521		RENBP	47.4154	8.49977	1.49212	5.69645	1.22327e-08	6.61463e-08
PNLDC1	21.6636	8.00047	1.55025	5.16075	2.45963e-07	1.97784e-06		LINC01551	110.202	9.50727	1.81502	5.2381	1.62234e-07	7.83338e-07		RASD1	254.822	6.7257	0.608005	11.0619	1.91963e-28	1.04777e-25		BST2	281.317	8.46439	1.44976	5.83848	5.26786e-09	2.97661e-08
TNF	11.6231	7.94502	1.62498	4.88929	1.012e-06	7.24217e-06		IL1A	66.4206	9.40004	1.47787	6.36053	2.01061e-10	1.39765e-09		DCDC2B	8.45025	6.67996	1.7082	3.91053	9.20932e-05	0.00071871		IL1A	66.4206	8.4422	1.50361	5.6146	1.97012e-08	1.0388e-07
HEATR9	6.41712	7.94493	1.89989	4.18178	2.89238e-05	0.000152496		LOC105377374	21.6716	9.28133	1.85385	5.00651	5.54271e-07	2.49344e-06		C9orf152	39.7936	6.67086	1.52742	4.36739	1.25739e-05	0.000130237		IFNL3	10.9164	8.38434	1.80374	4.6483	3.34685e-06	1.32135e-05
IFI27	420.482	7.91843	0.453368	17.4658	2.61128e-68	2.30338e-65		INE2	38.4955	9.19271	1.51865	6.05323	1.41972e-09	8.93485e-09		RRAD	293.386	6.62901	1.08896	6.08747	1.14708e-09	3.70939e-08		SNAR-B2	9.31433	8.24145	1.81819	4.53277	5.82143e-06	2.21933e-05
OAS2	576.605	7.87042	0.809178	9.72643	2.32602e-22	1.17682e-20		CXCL10	113.192	8.92715	1.13166	7.88856	3.05693e-15	3.46313e-14		NCF2	28.1977	6.60278	1.52496	4.32982	1.49234e-05	0.000150933		ACTA1	19.4782	8.12462	1.58494	5.12614	2.95737e-07	1.35031e-06
IL17F	8.78714	7.82038	1.75681	4.45146	8.52888e-06	5.0758e-05		LINC02242	229.111	8.80245	2.06245	4.26796	1.97266e-05	7.11634e-05		LINC00824	26.8938	6.4092	1.66741	3.8438	0.000121146	0.000899457		DLL4	177.031	8.08816	1.43286	5.64475	1.65419e-08	8.80493e-08
LINC00865	22.236	7.73655	1.5438	5.01136	5.40455e-07	4.07763e-06		TBR1	32.4836	8.75795	1.52075	5.75895	8.46366e-09	4.80859e-08		LSP1P4	56.1108	6.27217	1.62234	3.86612	0.000110583	0.000837953		IFI27	420.482	8.06623	0.636204	12.6787	7.76293e-37	4.49795e-35
CTSZ	580.181	7.71616	1.4612	5.28072	1.28677e-07	1.08701e-06		CXCL8	841.975	8.73918	0.444014	19.6822	3.06269e-86	2.54118e-83		LINC00865	22.236	5.98363	1.53601	3.89556	9.79735e-05	0.000755759		S100A14	67.9639	8.04343	1.48544	5.41484	6.13443e-08	3.05587e-07
IFNL3	10.9164	7.51532	1.8057	4.16199	3.15487e-05	0.000165092		KLKP1	12.8184	8.54964	1.72785	4.94813	7.49296e-07	3.3147e-06		LAG3	59.9452	5.41164	0.672293	8.04952	8.31192e-16	9.07359e-14		SLC39A2	12.8576	7.9987	1.60129	4.99517	5.87849e-07	2.57687e-06
SLC39A2	12.8576	7.49587	1.60072	4.68281	2.82975e-06	1.86336e-05		CSF3	12.6127	8.54903	1.82363	4.68792	2.75997e-06	1.1318e-05		TEX29	9.54323	5.37022	1.25142	4.29129	1.77635e-05	0.000175318		HAMP	11.5454	7.98968	1.7289	4.62125	3.81439e-06	1.49509e-05
FSCN3	7.58885	7.37856	1.72924	4.26694	1.98173e-05	0.000108682		LOC100506358	23.4744	8.38865	1.5238	5.50508	3.68999e-08	1.93286e-07		LOC107984910	31.1587	5.31102	1.11278	4.77273	1.81748e-06	2.43032e-05		FAM71A	14.0592	7.96423	1.59162	5.00386	5.61939e-07	2.47112e-06
NEURL3	15.5603	7.35127	1.58317	4.64337	3.4277e-06	2.21328e-05		REM2	94.8111	8.28843	1.45479	5.69734	1.21688e-08	6.77912e-08		HSPA6	186.804	5.16514	0.676015	7.64057	2.16265e-14	1.89095e-12		ADORA2A	11.4462	7.89132	1.57844	4.99944	5.74978e-07	2.52418e-06
HSFX1	21.2945	7.32566	1.72057	4.2577	2.06538e-05	0.000112671		PYGM	262.406	8.25275	0.886867	9.30551	1.33352e-20	2.42855e-19		S100A14	67.9639	5.10537	0.96081	5.31362	1.0747e-07	2.0637e-06		LINC02242	229.111	7.85353	1.84816	4.24938	2.14363e-05	7.52503e-05
HSPA7	16.1486	7.30305	1.66816	4.37791	1.19821e-05	6.89624e-05		MATN4	40.465	8.24601	1.52886	5.39358	6.90682e-08	3.48585e-07		PYGM	262.406	5.0678	0.465972	10.8758	1.50399e-27	7.52494e-25		PYGM	262.406	7.84969	0.662922	11.841	2.39445e-32	1.01988e-30
SPDYE21	7.79113	7.292	1.89321	3.85166	0.000117318	0.000539351		TIGD3	41.8588	8.21325	1.50618	5.45304	4.95151e-08	2.55051e-07		NRN1L	12.645	5.01313	1.20785	4.15045	3.31819e-05	0.000301398		SOX15	31.7856	7.81111	1.48713	5.25246	1.50083e-07	7.10608e-07
SLC15A3	40.2962	7.24009	1.19235	6.0721	1.26249e-09	1.4479e-08		HSP90B2P	36.9867	8.09595	1.49841	5.40303	6.55239e-08	3.31665e-07		LOC105374995	8.69639	4.8008	1.12606	4.26336	2.01373e-05	0.000195428		IFIT2	1986.01	7.8034	0.413824	18.8568	2.58318e-79	1.41008e-76
FAM177B	15.1051	7.17655	1.70313	4.21374	2.51176e-05	0.000134526		CCL20	35.9977	8.09549	1.53196	5.28439	1.26124e-07	6.16153e-07		LOC105374118	22.3666	4.72212	0.791612	5.96519	2.44352e-09	7.27481e-08		LOC107985667	9.21014	7.78025	1.74337	4.46276	8.0912e-06	3.01646e-05
CCL20	35.9977	7.15118	1.52847	4.67866	2.88759e-06	1.89468e-05		PDK4	413.795	8.09013	1.06024	7.63045	2.33931e-14	2.43351e-13		LOC105373690	18.2732	4.52688	1.14708	3.94644	7.9321e-05	0.000633302		TBR1	32.4836	7.75565	1.49149	5.19993	1.99363e-07	9.27216e-07
PYGM	262.406	7.10297	0.52929	13.4198	4.62925e-41	9.68228e-39		IL1B	132.676	8.08615	0.731844	11.049	2.21642e-28	7.37963e-27		SYNDIG1L	27.4591	4.45504	0.658662	6.76377	1.34445e-11	6.93873e-10		TGIF2-RAB5IF	18.5287	7.73576	1.95733	3.95219	7.74385e-05	0.000250868
FAM209A	9.14781	7.09025	1.65558	4.28264	1.84686e-05	0.000101763		RRAGD	138.324	8.0617	1.46713	5.49486	3.91016e-08	2.04258e-07		FOS	581.038	4.43456	0.377377	11.751	6.97933e-32	6.6164e-29		SPDYE2	12.2941	7.69214	1.57267	4.89113	1.00259e-06	4.25815e-06
RENBP	47.4154	7.04637	1.49943	4.69936	2.60975e-06	1.73198e-05		NEFM	165.372	8.05992	1.4647	5.50278	3.73856e-08	1.95682e-07		FERMT3	81.9868	4.38538	0.723838	6.05851	1.3739e-09	4.37995e-08		NGFR	223.4	7.59027	0.594961	12.7576	2.82813e-37	1.70534e-35
CH25H	4.33335	6.88443	1.82551	3.77124	0.00016244	0.000722715		CXCL3	396.728	8.03595	0.911883	8.81248	1.22406e-18	1.86013e-17		TBC1D3E	40.0029	4.36512	1.02567	4.25586	2.08245e-05	0.000200691		PLGLB2	20.2256	7.55607	1.57416	4.80008	1.58605e-06	6.56939e-06
EFNA2	41.5054	6.8768	1.49577	4.59748	4.27622e-06	2.71451e-05		LOC105374167	154.987	7.95036	0.731576	10.8674	1.64746e-27	5.15435e-26		LOC100506358	23.4744	4.36228	0.978976	4.45596	8.35176e-06	9.10054e-05		GRM2	17.5583	7.51406	1.56264	4.80858	1.52009e-06	6.3151e-06
CXCL3	396.728	6.85736	0.69702	9.83811	7.71455e-23	4.06527e-21		RAB44	31.7146	7.81401	1.47429	5.3002	1.15678e-07	5.68737e-07		GADD45B	1792.23	4.34521	0.39115	11.1088	1.13689e-28	6.39926e-26		RASD1	254.822	7.4929	0.593827	12.618	1.68061e-36	9.44737e-35
LRIT3	15.0479	6.82246	1.64418	4.14946	3.33259e-05	0.000173363		FGF8	21.2585	7.79545	1.58442	4.92005	8.65216e-07	3.77995e-06		MSANTD1	23.4944	4.26715	0.889569	4.79687	1.6116e-06	2.20084e-05		LOC101059915	9.39362	7.49006	1.76157	4.25192	2.11945e-05	7.44645e-05
HAMP	11.5454	6.76132	1.7351	3.89679	9.74767e-05	0.00045609		CSF2	7.38779	7.79012	1.93326	4.02953	5.58886e-05	0.000187255		IQCN	22.8271	4.26489	1.02003	4.18113	2.90065e-05	0.000267656		LOC101929050	6.43299	7.43952	1.78957	4.15716	3.22233e-05	0.000110008
LOC101059915	9.39362	6.75983	1.76322	3.83381	0.000126176	0.000576024		LOC101927073	13.1391	7.75674	1.64792	4.707	2.51388e-06	1.03587e-05		GADD45G	85.224	4.24586	0.463127	9.1678	4.82757e-20	9.34992e-18		LOC105374280	92.3119	7.41615	1.6016	4.63047	3.64843e-06	1.43305e-05
SLC12A7	447.048	6.75419	0.298363	22.6375	1.8521e-113	7.51509e-110		ELOVL3	17.5532	7.74601	1.56653	4.9447	7.62623e-07	3.36863e-06		ITGB1BP2	46.2029	4.16293	0.652254	6.38238	1.74356e-10	6.85698e-09		LOC105371022	13.0802	7.41411	1.61116	4.60171	4.19027e-06	1.63013e-05
LOC105371634	8.76082	6.74144	1.77239	3.80359	0.000142612	0.000644246		OIT3	23.1197	7.73868	1.55567	4.97451	6.54114e-07	2.91102e-06		GNRH2	30.8319	4.15195	0.876104	4.73911	2.14664e-06	2.80589e-05		LINC00824	26.8938	7.40602	1.30092	5.6929	1.24903e-08	6.74353e-08
FAM71A	14.0592	6.64685	1.59956	4.15542	3.24689e-05	0.000169426		PTPN6	118.025	7.71376	1.4759	5.22647	1.7278e-07	8.31743e-07		ACTA1	19.4782	4.06628	0.75361	5.39574	6.82415e-08	1.3842e-06		CCL20	35.9977	7.40141	1.13758	6.50628	7.70357e-11	5.4223e-10
IFITM1	1153.46	6.60425	0.282402	23.3859	5.94035e-121	3.01295e-117		LOC101929227	103.06	7.64633	1.10427	6.92432	4.3807e-12	3.61021e-11		SNORD3A	71.1806	4.04844	0.572648	7.06969	1.55283e-12	9.98914e-11		LOC105369812	12.3559	7.39577	1.58288	4.67236	2.97766e-06	1.18597e-05
PPP1R27	12.2038	6.60071	1.67455	3.94179	8.08758e-05	0.00038571		ARHGAP30	30.5944	7.60068	1.514	5.02026	5.16013e-07	2.33093e-06		SNORA21	23.1899	4.04532	0.811781	4.98327	6.25175e-07	9.55913e-06		NCF1	9.30693	7.36072	1.67638	4.39085	1.12911e-05	4.12924e-05
MIR3142HG	8.29226	6.59824	1.6731	3.94371	8.023e-05	0.000382809		C9orf152	39.7936	7.58062	1.52013	4.98681	6.13832e-07	2.74353e-06		LOC100996294	18.6766	4.0367	0.928678	4.34672	1.38192e-05	0.000141106		RSAD2	252.007	7.35895	1.11065	6.62577	3.45441e-11	2.53645e-10
RNF151	7.20599	6.58866	1.72838	3.81204	0.000137823	0.000625116		CXCL1	273.861	7.57974	1.07251	7.06729	1.5799e-12	1.36209e-11		CD14	29.8146	3.96179	0.849661	4.66279	3.11945e-06	3.8911e-05		RUFY1-AS1	35.7894	7.32114	1.48125	4.94255	7.71061e-07	3.3211e-06
SCN3A	23.6932	6.57979	1.61362	4.07766	4.54913e-05	0.000229014		CDH16	8.69113	7.57131	1.64446	4.60414	4.14174e-06	1.65789e-05		AGER	184.665	3.94754	0.354693	11.1295	9.0178e-29	5.23963e-26		MIA	8.82943	7.29972	1.6957	4.30485	1.67101e-05	5.95051e-05
SIRPB2	10.4404	6.57197	1.70437	3.85596	0.000115274	0.000530796		IFIT2	1986.01	7.55715	0.293791	25.7229	6.48922e-146	4.48687e-142		REELD1	18.6815	3.84965	0.721687	5.33424	9.59451e-08	1.86627e-06		LOC100996294	18.6766	7.25966	1.51959	4.77737	1.77605e-06	7.30528e-06
LEFTY1	7.11881	6.56155	1.64727	3.98329	6.7968e-05	0.000329495		ESM1	30.0901	7.55705	1.57378	4.80184	1.57212e-06	6.6295e-06		DHX58	128.705	3.81043	0.52964	7.19438	6.27459e-13	4.43208e-11		IFI6	2102.19	7.25526	0.359864	20.1611	2.14891e-90	1.85729e-87
ACTA1	19.4782	6.50144	1.5963	4.07282	4.6448e-05	0.000233598		CMPK2	55.5496	7.557	1.61678	4.67411	2.95237e-06	1.20529e-05		SSC5D	94.2795	3.77492	0.639775	5.90038	3.62656e-09	1.0385e-07		DEPP1	119.176	7.22543	1.46747	4.92373	8.49094e-07	3.63449e-06
GLB1L3	12.9856	6.48245	1.61504	4.01381	5.97459e-05	0.000293067		LOC105373690	18.2732	7.51024	1.64362	4.56933	4.89286e-06	1.94133e-05		CXCL3	396.728	3.76695	0.943693	3.99172	6.55968e-05	0.000537059		TAGLN3	7.50515	7.20126	1.63898	4.39374	1.11417e-05	4.07895e-05
NAALADL1	9.10684	6.45236	1.59148	4.05432	5.0281e-05	0.000251566		IFNB1	28.633	7.4624	1.57531	4.7371	2.16795e-06	8.99037e-06		SNORA10	19.9691	3.71709	0.778099	4.77714	1.77803e-06	2.39178e-05		CD79A	57.8237	7.18386	0.80788	8.89223	5.98936e-19	9.43335e-18
SYN1	12.9254	6.43142	1.56646	4.1057	4.0309e-05	0.000205785		LRIT3	15.0479	7.4587	1.63554	4.5604	5.10552e-06	2.02068e-05		MYO1A	14.955	3.69247	0.748446	4.93352	8.07623e-07	1.19629e-05		CD200R1	7.70987	7.17333	1.66626	4.30504	1.66958e-05	5.94643e-05
ACOT4	12.0694	6.41294	1.55647	4.12017	3.78588e-05	0.000194701		TNFRSF4	10.9374	7.43686	1.62453	4.57786	4.69762e-06	1.86815e-05		BRICD5	27.7087	3.63142	0.64479	5.63194	1.78193e-08	4.23433e-07		DHH	9.73558	7.16298	1.6315	4.39043	1.13128e-05	4.13502e-05
NCF1	9.30693	6.39664	1.68176	3.80354	0.000142645	0.000644252		FAM71A	14.0592	7.41833	1.5912	4.66209	3.13019e-06	1.27338e-05		ATP6V1FNB	34.2087	3.63054	0.646126	5.61894	1.9213e-08	4.54154e-07		MX2	212.701	7.14548	1.50976	4.73285	2.21392e-06	8.97992e-06
C8orf86	7.99104	6.37906	1.69721	3.75855	0.000170902	0.000754899		CASP5	6.22062	7.41572	2.06666	3.58827	0.000332886	0.00097309		ANKRD26P1	19.4554	3.62639	0.733686	4.9427	7.70462e-07	1.14407e-05		CCDC192	9.27234	7.11163	1.62063	4.38819	1.14298e-05	4.17336e-05
CXCL2	592.383	6.32295	0.590609	10.7058	9.5594e-27	7.23661e-25		ELF3	1298.64	7.37561	1.4324	5.14913	2.61693e-07	1.22812e-06		PYY2	19.5515	3.61093	0.810133	4.45721	8.30328e-06	9.05867e-05		DHX58	128.705	7.08832	0.778622	9.10367	8.73289e-20	1.45858e-18
OIT3	23.1197	6.22711	1.52635	4.07974	4.50863e-05	0.000227314		NGFR	223.4	7.3574	1.47085	5.00213	5.6699e-07	2.54624e-06		REM2	94.8111	3.60354	0.594919	6.0572	1.38511e-09	4.40788e-08		IL1RL2	10.3121	7.04274	1.75411	4.01499	5.94484e-05	0.000195612
GPX2	1183.03	6.20078	1.47399	4.20681	2.59004e-05	0.000138208		RN7SK	157.245	7.34113	0.664728	11.0438	2.34887e-28	7.77074e-27		NHLH1	31.4853	3.56159	0.747115	4.76713	1.86871e-06	2.49328e-05		OASL	788.783	7.03423	0.503791	13.9626	2.63669e-44	2.46364e-42
COLEC11	25.8837	6.19693	1.47505	4.20115	2.6556e-05	0.000141372		PRPH	27.438	7.28478	1.53024	4.76055	1.93064e-06	8.06752e-06		GNRH1	58.5529	3.54583	0.508145	6.97798	2.99444e-12	1.82216e-10		VHLL	6.49549	7.02834	1.82259	3.85625	0.00011514	0.000362917
LOC100996294	18.6766	6.15154	1.55424	3.95792	7.56063e-05	0.000362796		NCF1	9.30693	7.15276	1.67251	4.27666	1.89721e-05	6.86684e-05		FAM83E	113.539	3.52342	0.640833	5.49819	3.83713e-08	8.34714e-07		BCL2L10	4.96263	7.02485	1.83401	3.83033	0.000127972	0.0004005
NEUROG2	11.0503	6.00031	1.62302	3.69701	0.000218155	0.000943094		FAM177B	15.1051	7.13281	1.70089	4.19357	2.74597e-05	9.68371e-05		IER3	2265.37	3.48909	0.263149	13.259	4.00114e-40	6.55168e-37		NUP210L	7.56833	7.02232	1.70737	4.11295	3.90628e-05	0.000131774
RAET1L	7.96606	5.94526	1.36191	4.36538	1.26899e-05	7.27062e-05		BEX2	184.265	7.08533	1.46412	4.83932	1.30287e-06	5.55051e-06		H2BC21	336.154	3.47275	0.308801	11.2459	2.42564e-29	1.61817e-26		TNF	11.6231	6.97146	1.63996	4.251	2.12819e-05	7.47459e-05
CNTFR	17.5234	5.94268	1.60229	3.70887	0.000208186	0.000903076		LOC107987206	8.26934	7.08498	1.62929	4.34851	1.37065e-05	5.07433e-05		LOC105373428	50.072	3.46372	0.524675	6.60165	4.06593e-11	1.86826e-09		LOC105372460	6.83367	6.92432	1.74143	3.97623	7.0017e-05	0.000228467
PTPRB	11.6451	5.91995	1.58379	3.73784	0.000185604	0.000814347		H2BC18	10.1213	7.08148	1.71199	4.1364	3.5279e-05	0.000122169		SLC25A34	93.399	3.46284	0.458234	7.55691	4.1275e-14	3.44188e-12		LINC02849	43.9917	6.88254	0.888937	7.74244	9.75264e-15	1.04927e-13
USP18	326.577	5.88766	0.336425	17.5007	1.4153e-68	1.30516e-65		H2AC21	12.3933	7.06527	1.72027	4.10708	4.00694e-05	0.000137616		SNORA63	16.9247	3.45946	0.832152	4.15724	3.22111e-05	0.000294063		CXCL8	841.975	6.87459	0.34634	19.8492	1.11887e-87	9.28351e-85
ACAN	34.9852	5.86102	1.52956	3.83184	0.000127187	0.000580381		LOC286059	10.3828	7.00836	1.61444	4.34104	1.41808e-05	5.2396e-05		ASIC4	9.88581	3.44383	0.884601	3.89308	9.89775e-05	0.000761547		REELD1	18.6815	6.87307	1.5882	4.32758	1.50759e-05	5.40851e-05
CELF5	15.079	5.82864	1.5798	3.68948	0.000224716	0.000968976		HSPA7	16.1486	6.99487	1.679	4.1661	3.09856e-05	0.000108405		LOC112268295	12.5587	3.41923	0.886971	3.85495	0.000115751	0.000866548		TNFRSF4	10.9374	6.86026	1.63863	4.18659	2.83173e-05	9.76049e-05
LOC102724351	30.7817	5.76059	1.13801	5.06198	4.14935e-07	3.19598e-06		BRDT	5.96664	6.99258	1.76338	3.96544	7.32605e-05	0.000240412		SNORA81	16.8064	3.41734	0.751568	4.54695	5.44282e-06	6.329e-05		IRF4	9.76268	6.84351	1.59493	4.2908	1.78028e-05	6.31039e-05
TNFAIP6	64.0095	5.68296	1.11194	5.11085	3.20716e-07	2.52785e-06		LOC100128770	8.96972	6.98046	1.69451	4.11945	3.79784e-05	0.000131014		FRZB	26.3571	3.40658	0.664455	5.12687	2.94597e-07	4.97309e-06		LOC105374995	8.69639	6.83859	1.64471	4.15794	3.21125e-05	0.000109702
SLC39A4	94.1029	5.66573	1.06772	5.30637	1.11832e-07	9.5772e-07		TEX14	20.0942	6.97176	1.55181	4.49266	7.03376e-06	2.73121e-05		LOC112268122	14.6408	3.38678	0.845269	4.00675	6.15603e-05	0.000509804		LOC105370449	7.58509	6.83125	1.85019	3.69219	0.000222335	0.00066936
RSAD2	252.007	5.61203	0.517142	10.852	1.9509e-27	1.67003e-25		BCL2A1	14.8643	6.95648	1.60117	4.34462	1.39516e-05	5.16044e-05		RN7SK	157.245	3.37477	0.431443	7.82206	5.19648e-15	5.1428e-13		MX1	664.122	6.82132	0.574808	11.8671	1.75381e-32	7.53194e-31
MX2	212.701	5.60728	0.534947	10.4819	1.04593e-25	7.19318e-24		LINC02533	6.97263	6.95204	1.90767	3.64427	0.000268156	0.000797815		LOC105369812	12.3559	3.36708	0.792813	4.247	2.16652e-05	0.000207792		LOC100128770	8.96972	6.81417	1.70442	3.99793	6.38976e-05	0.000209554
ANKRD26P1	19.4554	5.60237	1.02812	5.44912	5.06196e-08	4.57856e-07		PRG2	19.7001	6.91337	1.59636	4.3307	1.48633e-05	5.46746e-05		CHRNA10	32.4449	3.33626	0.61921	5.38793	7.12727e-08	1.4392e-06		FSCN3	7.58885	6.81346	1.74246	3.91024	9.22038e-05	0.000295334
HSPA6	186.804	5.5763	0.543528	10.2595	1.07302e-24	6.65732e-23		TNF	11.6231	6.91079	1.63286	4.23232	2.31291e-05	8.26473e-05		C18orf32	182.783	3.32833	0.38911	8.55368	1.19224e-17	1.73182e-15		ALLC	8.41344	6.81045	1.72212	3.9547	7.6632e-05	0.000248488
PARP10	299.953	5.57316	0.390575	14.2691	3.4083e-46	9.47227e-44		SLC6A13	12.0372	6.91058	1.60657	4.30145	1.69685e-05	6.18697e-05		LOC105377359	24.6639	3.32283	0.619668	5.36228	8.21795e-08	1.63379e-06		LOC105374334	10.3105	6.80414	1.58942	4.28089	1.86151e-05	6.58706e-05
EVPL	127.819	5.56907	1.47432	3.77738	0.000158485	0.000707602		GYS2	19.1158	6.90113	1.5754	4.38055	1.1838e-05	4.4284e-05		SLC7A5P2	173.526	3.28194	0.348246	9.42422	4.33323e-21	9.41665e-19		TBC1D22A-AS1	7.4862	6.80339	1.77072	3.84215	0.00012196	0.00038284
IFI44L	347.422	5.52463	1.06607	5.18222	2.19255e-07	1.77858e-06		LY6G6C	10.1737	6.89983	1.65884	4.15943	3.19045e-05	0.00011117		TXNIP	3284.7	3.28003	0.626802	5.23296	1.66813e-07	3.02887e-06		BMF	515.257	6.77974	0.570291	11.8882	1.36316e-32	5.89086e-31
CCL5	868.092	5.50576	0.360834	15.2584	1.44668e-52	5.64429e-50		SNORD3A	71.1806	6.88739	1.13983	6.04245	1.51792e-09	9.52683e-09		CSKMT	170.593	3.27562	0.45648	7.17583	7.18681e-13	4.99961e-11		LOC105371634	8.76082	6.76927	1.78124	3.80032	0.000144512	0.000448742
FOS	581.038	5.45167	0.366592	14.8712	5.06772e-50	1.74261e-47		LOC646471	33.3447	6.85027	1.13747	6.02239	1.71859e-09	1.07106e-08		PSPN	14.6427	3.27083	0.848907	3.85299	0.000116683	0.000871348		CPLX4	8.53736	6.76695	1.77485	3.81268	0.000137466	0.00042821
REM2	94.8111	5.44445	0.515384	10.5639	4.38209e-26	3.07625e-24		FOXD4L1	16.7944	6.84498	1.5935	4.29556	1.74251e-05	6.34243e-05		PRR18	14.8681	3.22541	0.70175	4.59623	4.302e-06	5.15553e-05		TBX21	5.81504	6.76607	1.78249	3.79586	0.000147131	0.0004564
STAB1	14.9329	5.4413	1.02592	5.30382	1.13406e-07	9.69974e-07		HAL	18.3538	6.83705	1.5536	4.40077	1.07865e-05	4.06958e-05		ITGA10	54.7482	3.2074	0.479798	6.68489	2.31106e-11	1.11302e-09		LOC105378644	9.62363	6.76492	1.64299	4.11743	3.83115e-05	0.000129408
CXCL11	57.772	5.43178	0.741781	7.32262	2.43171e-13	4.703e-12		KANK4	11.1425	6.82542	1.5996	4.26694	1.98169e-05	7.14517e-05		HCLS1	54.7337	3.20333	0.557644	5.7444	9.22493e-09	2.38392e-07		LOC105370789	6.37878	6.75894	1.70819	3.95678	7.59668e-05	0.000246446
LOC100506358	23.4744	5.41815	0.966479	5.60607	2.06974e-08	1.99766e-07		OAS1	618.132	6.81652	0.848122	8.03719	9.19195e-16	1.08891e-14		SNORA4	30.8465	3.19544	0.653366	4.89074	1.00459e-06	1.44873e-05		BABAM2-AS1	51.8781	6.75186	0.671457	10.0555	8.68473e-24	2.02186e-22
DHX58	128.705	5.41801	0.443035	12.2293	2.16773e-34	3.11908e-32		PRKCG	29.9499	6.81059	1.51403	4.49831	6.84959e-06	2.66418e-05		TCAP	24.2189	3.19173	0.589705	5.41242	6.21779e-08	1.26835e-06		MATN4	40.465	6.73952	1.13394	5.94346	2.79075e-09	1.627e-08
IFI6	2102.19	5.37737	0.26316	20.4339	8.36184e-93	1.88495e-89		ARC	82.6473	6.80992	1.10527	6.16129	7.21553e-10	4.6875e-09		SAP25	39.387	3.19172	0.638143	5.00158	5.68635e-07	8.82193e-06		PTPN22	12.7509	6.71405	1.59164	4.21832	2.46125e-05	8.556e-05
GRM2	17.5583	5.32524	1.17896	4.5169	6.27503e-06	3.85547e-05		LOC284344	56.4833	6.80763	0.94021	7.24054	4.46893e-13	4.09629e-12		LRRC66	39.4806	3.18163	0.602106	5.28417	1.26279e-07	2.38422e-06		RPPH1	151.54	6.70142	0.865355	7.74412	9.62458e-15	1.03603e-13
RAB44	31.7146	5.31074	1.17021	4.53826	5.67193e-06	3.50723e-05		SERPINB10	29.9613	6.79747	1.16643	5.82758	5.6238e-09	3.28235e-08		CEL	49.2124	3.17037	0.451574	7.02072	2.20727e-12	1.38864e-10		PLXDC2	77.7832	6.69877	1.5215	4.40274	1.06894e-05	3.9258e-05
LOC284344	56.4833	5.29618	0.752778	7.03551	1.9854e-12	3.40488e-11		OTOAP1	8.25102	6.79618	1.68397	4.0358	5.44173e-05	0.000182739		IFITM10	41.8193	3.15483	0.439649	7.17579	7.18909e-13	4.99961e-11		CXCL1	273.861	6.6732	0.402847	16.5651	1.24555e-61	3.31237e-59
CMPK2	55.5496	5.26206	0.975822	5.39244	6.95059e-08	6.16588e-07		LINC00824	26.8938	6.79537	1.65991	4.09382	4.24326e-05	0.00014522		ELF3	1298.64	3.1165	0.703275	4.43141	9.36186e-06	0.000100432		IFIT1	769.924	6.66206	0.415373	16.0387	6.85328e-58	1.3937e-55
IL1A	66.4206	5.25939	0.93033	5.65325	1.57443e-08	1.55663e-07		REELD1	18.6815	6.78956	1.57931	4.29907	1.71514e-05	6.24817e-05		ARC	82.6473	3.0457	0.448855	6.78548	1.15699e-11	6.00566e-10		RAB44	31.7146	6.65954	1.46671	4.54047	5.61302e-06	2.14659e-05
FGF8	21.2585	5.22465	1.21148	4.31261	1.61342e-05	9.00249e-05		LOC102724030	19.1389	6.7784	1.59869	4.23997	2.23553e-05	8.00475e-05		SNAI1	223.931	3.0396	0.383284	7.93041	2.1843e-15	2.3008e-13		AMER2	8.80842	6.64954	1.67721	3.96464	7.35075e-05	0.000238954
IFIH1	240.51	5.19103	0.390894	13.2799	3.02781e-40	5.90656e-38		LTA	13.4116	6.77063	1.60481	4.21896	2.45436e-05	8.73704e-05		NR4A2	453.034	3.03343	0.347122	8.73879	2.35613e-18	3.72269e-16		PCAT1	16.472	6.64375	1.55922	4.26095	2.03559e-05	7.16274e-05
HES1	322.609	5.15582	0.57778	8.9235	4.5176e-19	1.6725e-17		DHDH	16.9972	6.76631	1.56101	4.33458	1.46038e-05	5.37866e-05		TFAP2E	29.4684	3.01421	0.578052	5.21443	1.84383e-07	3.28823e-06		LINC00865	22.236	6.63104	1.56491	4.23734	2.26184e-05	7.90653e-05
SSBP3-AS1	8.15363	5.14415	1.27238	4.04293	5.27874e-05	0.000262488		LOC105376617	4.94166	6.75387	1.86251	3.62622	0.000287604	0.000850067		SBSN	35.3614	2.99886	0.779671	3.84631	0.00011991	0.000891749		KRT17P2	5.18613	6.61274	1.84708	3.5801	0.000343458	0.000997809
HSH2D	16.1997	5.13425	1.07003	4.79822	1.60079e-06	1.10428e-05		MIR194-2HG	22.8295	6.73525	1.54138	4.36963	1.24457e-05	4.63736e-05		ADM5	181.603	2.98743	0.336396	8.8807	6.6439e-19	1.10806e-16		KLHDC7B	31.9194	6.61183	1.55249	4.25885	2.05484e-05	7.22677e-05
BST2	281.317	5.08816	0.3518	14.4632	2.06911e-47	6.26538e-45		RNF151	7.20599	6.72934	1.7244	3.90243	9.52313e-05	0.000306403		SCARF1	28.4766	2.92949	0.684174	4.28179	1.85392e-05	0.000181581		C8orf89	4.86022	6.59993	1.82653	3.61337	0.000302244	0.000886015
OAS3	1659.75	5.03525	0.587622	8.56885	1.04526e-17	3.33957e-16		LOC112268313	33.7471	6.71417	1.14492	5.86433	4.50944e-09	2.66266e-08		TNXB	80.7565	2.86401	0.359165	7.9741	1.53498e-15	1.62635e-13		CPNE9	10.1045	6.59747	1.47984	4.45823	8.26398e-06	3.07755e-05
HCLS1	54.7337	5.02736	0.688513	7.30177	2.84005e-13	5.43575e-12		OAS2	576.605	6.71157	1.05054	6.38869	1.67318e-10	1.17411e-09		NUTM2E	76.0991	2.85927	0.502743	5.68733	1.29038e-08	3.20021e-07		CMPK2	55.5496	6.58889	0.973801	6.76616	1.32248e-11	1.01601e-10
HLA-F	78.5065	5.02029	0.717747	6.99452	2.66175e-12	4.45191e-11		RENBP	47.4154	6.70674	0.906093	7.40182	1.34329e-13	1.29901e-12		AP4B1-AS1	30.0922	2.85702	0.736558	3.87888	0.000104939	0.000801258		LOC105370051	5.51479	6.57288	1.77603	3.70087	0.000214859	0.000648172
APOL3	22.4483	5.01531	0.731623	6.85504	7.12906e-12	1.11773e-10		SLC39A2	12.8576	6.6964	1.60835	4.16352	3.13382e-05	0.000109454		LOC107983990	30.01	2.8491	0.572738	4.97452	6.54103e-07	9.91726e-06		ISG15	1558.04	6.56709	0.3963	16.571	1.12905e-61	3.04154e-59
TOGARAM2	23.3291	5.00638	1.16392	4.30129	1.69807e-05	9.43591e-05		NEURL3	15.5603	6.69218	1.5892	4.21103	2.54205e-05	9.01517e-05		H2AC19	291.599	2.83097	0.322217	8.7859	1.55122e-18	2.51718e-16		CXCL2	592.383	6.5627	0.334541	19.617	1.10594e-85	8.82324e-83
TMEM140	35.2191	5.00246	0.696905	7.1781	7.0685e-13	1.2827e-11		DNAH12	11.1229	6.68179	1.68876	3.95662	7.60183e-05	0.000248793		HMGCS1	2229.33	2.82403	0.272692	10.3561	3.92533e-25	1.38633e-22		SYNDIG1L	27.4591	6.5596	1.52299	4.30706	1.65439e-05	5.89844e-05
IL6	225.007	5.00119	0.360914	13.857	1.15349e-43	2.78595e-41		LOC105376299	7.47938	6.67617	1.63059	4.09432	4.23411e-05	0.000144955		LIPG	112.947	2.78522	0.274813	10.135	3.86425e-24	1.24291e-21		PPP1R27	12.2038	6.55322	1.63853	3.99946	6.34872e-05	0.000208274
LOC105374167	154.987	4.99579	0.616915	8.09801	5.58655e-16	1.46624e-14		SLC6A12	12.8273	6.65108	1.58606	4.19345	2.74741e-05	9.68715e-05		MMP14	3489.2	2.76336	0.226647	12.1923	3.41452e-34	3.4168e-31		VAMP5	96.7878	6.54833	1.49805	4.37123	1.23547e-05	4.4913e-05
C9orf152	39.7936	4.94778	0.78452	6.30676	2.84943e-10	3.5951e-09		TRPM8	6.31317	6.64448	1.71086	3.8837	0.000102879	0.000328714		NPR2	173.977	2.74585	0.369973	7.42176	1.15573e-13	9.01172e-12		CXCL3	396.728	6.54129	0.421986	15.5012	3.40456e-54	5.56068e-52
ELF3	1298.64	4.94478	0.798692	6.19109	5.9749e-10	7.17696e-09		TMEM145	55.5278	6.63858	1.51665	4.37715	1.20243e-05	4.49244e-05		LOC102724351	30.7817	2.74093	0.549959	4.98388	6.23232e-07	9.55328e-06		POU3F1	16.9843	6.53124	1.5776	4.13997	3.47345e-05	0.000117998
TBR1	32.4836	4.94191	0.869419	5.68415	1.31464e-08	1.31776e-07		CPLX4	8.53736	6.63767	1.76761	3.75517	0.000173223	0.000532243		GCNA	96.7949	2.72824	0.323791	8.42591	3.57951e-17	4.92169e-15		DSG3	31.2144	6.5177	1.14759	5.67947	1.3511e-08	7.26061e-08
PSMB9	73.4604	4.94172	0.512125	9.64943	4.9428e-22	2.43397e-20		C1orf189	6.68681	6.63239	1.69629	3.90994	9.23204e-05	0.000297777		CCN2	3861.01	2.69474	0.198919	13.5469	8.26518e-42	1.48872e-38		MYO1G	6.03821	6.50466	1.71089	3.80193	0.000143576	0.000446104
LOC107984910	31.1587	4.94014	0.840167	5.87995	4.10382e-09	4.39822e-08		ZSCAN4	6.23733	6.63043	1.7522	3.78407	0.000154285	0.000478084		LOC100335030	87.9451	2.68113	0.65282	4.10699	4.00846e-05	0.000352886		TTC9B	9.67832	6.49758	1.6585	3.91775	8.93784e-05	0.00028686
FES	35.681	4.8822	1.10013	4.43786	9.08576e-06	5.37411e-05		GADD45G	85.224	6.61713	1.48195	4.46514	8.00151e-06	3.08046e-05		AOC3	70.4381	2.66986	0.349662	7.63553	2.24889e-14	1.95686e-12		LOC105379444	6.38051	6.47006	1.79154	3.61145	0.000304494	0.000891981
CARMIL2	80.0219	4.88217	1.07661	4.53475	5.76707e-06	3.5628e-05		HAMP	11.5454	6.61534	1.73647	3.80965	0.000139166	0.000435533		CTSK	103.551	2.66743	0.351626	7.58599	3.29956e-14	2.79022e-12		LOC101926964	4.75036	6.44145	1.7179	3.74961	0.000177112	0.000542583
LOC105375740	31.5771	4.85844	0.685175	7.09081	1.33332e-12	2.33192e-11		FOXD4L5	21.944	6.61234	1.53296	4.31343	1.60739e-05	5.8763e-05		LOC105377735	15.9217	2.66365	0.677856	3.92953	8.51135e-05	0.000672102		RNA5S1	31.2106	6.4338	1.03717	6.2032	5.53281e-10	3.51831e-09
CFAP298-TCP10L	28.8001	4.84947	1.11609	4.34507	1.3923e-05	7.89465e-05		CTB-49A3.2	6.62605	6.60915	1.76702	3.74027	0.000183823	0.00056281		SCARA5	59.7523	2.66132	0.480137	5.54284	2.97604e-08	6.69218e-07		OTOAP1	8.25102	6.42487	1.70008	3.77916	0.000157358	0.000486087
CCDC154	7.74554	4.84211	1.29891	3.72783	0.000193137	0.000844839		H3C14	10.0924	6.6016	1.63166	4.04594	5.21141e-05	0.000175687		RHBDL1	62.5333	2.62664	0.332094	7.90932	2.58788e-15	2.6636e-13		SNORD3A	71.1806	6.41127	0.880244	7.28351	3.25255e-13	3.01329e-12
TNFAIP3	997.513	4.83546	0.184514	26.2065	2.2388e-151	4.54207e-147		SKP1P2	10.7973	6.55995	1.70664	3.84379	0.000121148	0.000383134		COL11A2	126.262	2.60287	0.299962	8.67733	4.05165e-18	6.1846e-16		ACTC1	8.03921	6.4036	1.66861	3.83769	0.000124197	0.000389098
XAF1	129.332	4.79198	0.475516	10.0774	6.95335e-24	4.00766e-22		LRG1	13.7228	6.55587	1.55145	4.22563	2.38268e-05	8.50232e-05		ZNNT1	30.2865	2.59016	0.495822	5.22398	1.75117e-07	3.17072e-06		H2AC21	12.3933	6.39474	1.6933	3.7765	0.000159045	0.000490788
CFB	114.785	4.76133	0.373928	12.7333	3.86328e-37	6.27026e-35		GPD1	17.2565	6.55382	1.57061	4.1728	3.0088e-05	0.000105478		RNF222	45.1245	2.57324	0.654951	3.9289	8.53342e-05	0.000673254		HBA1	11.2439	6.38218	1.62928	3.91718	8.95923e-05	0.000287458
RASGRP3-AS1	14.5444	4.75481	1.1731	4.05321	5.05187e-05	0.000252569		IFNL1	89.8416	6.55353	1.51248	4.33297	1.47113e-05	5.41538e-05		IDI1	1429.77	2.57077	0.243773	10.5457	5.31536e-26	2.17592e-23		MIR3142HG	8.29226	6.35737	1.68875	3.76453	0.000166861	0.000513225
IFIT2	1986.01	4.72776	0.226104	20.9097	4.36873e-97	1.47721e-93		TTC9B	9.67832	6.53264	1.68078	3.88668	0.000101624	0.000325118		PCDH11Y	377.925	2.56445	0.617892	4.15032	3.3201e-05	0.000301419		KLKP1	12.8184	6.35087	1.75613	3.61641	0.000298715	0.000876572
SHFL	258.796	4.65629	0.315182	14.7733	2.17668e-49	7.36009e-47		LOC105373467	8.18716	6.50241	1.64445	3.95416	7.68054e-05	0.00025117		LDLR	1644.4	2.56379	0.163661	15.6653	2.61319e-55	2.35344e-51		FAM177B	15.1051	6.34172	1.55674	4.07371	4.62698e-05	0.000154205
AVIL	129.578	4.6493	0.434535	10.6995	1.02344e-26	7.69019e-25		SPEF1	29.4711	6.48124	1.5131	4.28342	1.84046e-05	6.6719e-05		H1-2	259.225	2.5621	0.22851	11.2122	3.55252e-29	2.28212e-26		ADAMTSL4-AS2	6.45478	6.33659	1.712	3.70127	0.000214523	0.000647252
FERMT3	81.9868	4.58346	0.440852	10.3968	2.56352e-25	1.68112e-23		LOC105371413	13.9247	6.47557	1.56536	4.1368	3.52179e-05	0.000121978		CFAP45	16.8256	2.55521	0.650389	3.92874	8.53925e-05	0.00067342		ACTG1P4	8.64111	6.3362	1.65057	3.8388	0.000123637	0.000387461
GAL3ST1	62.6801	4.58323	0.824867	5.55632	2.75518e-08	2.60028e-07		NUP210L	7.56833	6.47324	1.70402	3.79881	0.000145392	0.000453038		LOC105376794	35.781	2.55226	0.661674	3.85728	0.000114655	0.000860126		NRN1L	12.645	6.31345	1.51219	4.17503	2.97944e-05	0.000102271
CXCL1	273.861	4.56811	0.683241	6.68594	2.29448e-11	3.35619e-10		LOC100996294	18.6766	6.46828	1.56653	4.12905	3.64272e-05	0.000125956		MXD1	541.33	2.54111	0.277742	9.14915	5.73816e-20	1.09953e-17		LOC100506358	23.4744	6.27961	1.50015	4.18599	2.83921e-05	9.78301e-05
LEMD1-DT	15.0341	4.56447	1.23872	3.68484	0.000228844	0.000984474		LCK	6.57751	6.46331	1.71066	3.77826	0.000157929	0.000488215		IER5L	1171.85	2.53404	0.299731	8.45436	2.80631e-17	3.949e-15		TMEM151B	7.58004	6.27181	1.6816	3.72968	0.000191722	0.000582952
ACRBP	8.57737	4.5477	1.229	3.70032	0.000215328	0.000932261		LOC112268319	14.8231	6.4329	1.60598	4.00558	6.18663e-05	0.000205722		CASS4	76.5797	2.53346	0.455233	5.5652	2.61857e-08	5.9931e-07		YPEL4	14.2758	6.26962	1.58067	3.96643	7.29587e-05	0.000237319
POPDC2	17.9275	4.54565	0.922791	4.92597	8.39413e-07	6.10395e-06		DSCR9	5.42421	6.42878	1.7235	3.73008	0.000191418	0.000584683		INSIG1	2007.47	2.53275	0.229714	11.0257	2.87312e-28	1.52208e-25		SV2A	504.512	6.25613	1.0387	6.02305	1.71161e-09	1.02553e-08
DCAF4L1	43.28	4.53304	0.623321	7.27241	3.53129e-13	6.6831e-12		DQX1	35.3952	6.42822	1.51476	4.24373	2.19832e-05	7.88512e-05		LOC644656	98.2694	2.51959	0.433974	5.80585	6.40403e-09	1.71142e-07		LRIT3	15.0479	6.2438	1.54813	4.03313	5.5038e-05	0.000181763
REELD1	18.6815	4.52338	1.03657	4.36378	1.27833e-05	7.31379e-05		LOC105378228	6.23668	6.42379	1.67471	3.83576	0.000125179	0.000395039		H2BC11	21.8348	2.5182	0.595927	4.22569	2.38206e-05	0.000224969		LOC102724591	61.3916	6.23086	0.757922	8.22098	2.01854e-16	2.58461e-15
RND1	281.245	4.51582	0.384998	11.7295	9.00259e-32	1.09368e-29		LINC01502	28.7738	6.41069	1.12192	5.71403	1.10332e-08	6.17378e-08		ADCY10	26.6289	2.50233	0.619042	4.04226	5.29381e-05	0.000448083		TLR9	10.5926	6.22742	1.62674	3.82817	0.000129099	0.000403829
RRAD	293.386	4.50766	0.611274	7.3742	1.65332e-13	3.26925e-12		LOC107984585	6.59296	6.41029	1.70743	3.75434	0.000173799	0.000533852		CIART	194.344	2.50059	0.389776	6.41546	1.40395e-10	5.64464e-09		SPON2	879.287	6.22708	1.48821	4.18427	2.86083e-05	9.85261e-05
GNRH2	30.8319	4.50003	0.867477	5.18748	2.13154e-07	1.73395e-06		FCER1G	7.8314	6.40629	1.74205	3.67744	0.000235586	0.000708329		PIM1	962.812	2.49427	0.233472	10.6834	1.21735e-26	5.92617e-24		FAP	237.459	6.22442	1.49476	4.16415	3.12514e-05	0.000106989
CFP	21.4882	4.48202	0.808244	5.54539	2.93305e-08	2.76385e-07		CT69	10.4614	6.39735	1.61857	3.95246	7.73503e-05	0.000252715		C1orf162	158.678	2.4772	0.401157	6.17513	6.6108e-10	2.26234e-08		NCRUPAR	8.77892	6.21611	1.61914	3.83915	0.000123459	0.000387077
MATN4	40.465	4.47007	0.624005	7.16352	7.86308e-13	1.41299e-11		BEST2	7.24308	6.37962	1.65138	3.86321	0.000111907	0.000355534		MIR762HG	41.348	2.47557	0.372741	6.64152	3.10471e-11	1.4563e-09		ARHGAP30	30.5944	6.21515	0.940794	6.60628	3.94096e-11	2.87438e-10
SLC8A2	16.1776	4.43581	0.991094	4.47567	7.61712e-06	4.58973e-05		CNDP1	7.54923	6.37508	1.76304	3.61596	0.000299235	0.000881181		GDF15	4997.98	2.47419	0.54138	4.57015	4.87376e-06	5.73017e-05		IFIT3	777.827	6.20636	0.379369	16.3597	3.7089e-60	9.15878e-58
LOC102724591	61.3916	4.39644	0.838163	5.24532	1.56008e-07	1.30037e-06		LINC02798	7.27989	6.36851	1.71608	3.71107	0.000206383	0.000626976		SELPLG	87.7769	2.46333	0.560827	4.39231	1.12153e-05	0.000117666		NABP1-OT1	50.0122	6.19274	0.771053	8.03154	9.62605e-16	1.15552e-14
LTA	13.4116	4.35799	1.07958	4.03677	5.41926e-05	0.000268751		H1-4	9.86224	6.36735	1.61468	3.94342	8.03279e-05	0.0002617		PPP1R15A	2609.43	2.45089	0.193023	12.6974	6.1111e-37	6.47489e-34		C1orf189	6.68681	6.18658	1.71637	3.60444	0.000312822	0.000914182
NR4A2	453.034	4.34077	0.457433	9.48942	2.3233e-21	1.07125e-19		MYO1G	6.03821	6.35959	1.70044	3.73997	0.000184045	0.000563406		SPRY4	380.168	2.44548	0.474735	5.15125	2.58754e-07	4.4219e-06		CDKL4	7.23623	6.18414	1.68089	3.67909	0.00023407	0.000701939
LAG3	59.9452	4.3336	0.517782	8.36955	5.78397e-17	1.7056e-15		IFI44L	347.422	6.35848	1.17832	5.39623	6.80539e-08	3.438e-07		C9orf24	29.3011	2.44127	0.625385	3.90362	9.47642e-05	0.000736365		FAM83E	113.539	6.18159	0.601868	10.2707	9.55297e-25	2.3817e-23
NMB	107.421	4.29885	0.815958	5.26848	1.37562e-07	1.15611e-06		FAM209A	9.14781	6.3402	1.66918	3.79839	0.00014564	0.000453672		FN3K	53.0084	2.43658	0.48301	5.04457	4.54539e-07	7.23406e-06		REM2	94.8111	6.17187	0.631267	9.77695	1.41405e-22	2.95579e-21
BATF2	59.6706	4.29449	0.535475	8.01996	1.05776e-15	2.70616e-14		RFPL3S	17.1902	6.33655	1.53915	4.11691	3.83987e-05	0.000132332		ARID3C	29.3087	2.42931	0.526015	4.61832	3.86854e-06	4.69859e-05		LOC107987251	28.7974	6.14417	1.54258	3.98306	6.80348e-05	0.000222419
RNVU1-18	40.5798	4.28333	0.768101	5.57651	2.45387e-08	2.33838e-07		MTHFD2P1	7.60544	6.33082	1.69438	3.73636	0.000186705	0.000570959		FAM153CP	61.5296	2.41886	0.570941	4.23662	2.26913e-05	0.000215909		FOSB	276.89	6.12889	0.370796	16.529	2.26836e-61	5.95603e-59
PTPN6	118.025	4.27821	0.51892	8.24446	1.65911e-16	4.64277e-15		LINC01140	6.39992	6.32653	1.7436	3.62843	0.000285148	0.000843288		WNK4	122.708	2.41715	0.289083	8.36146	6.19446e-17	8.26479e-15		CCNP	26.798	6.12228	0.978277	6.25822	3.89389e-10	2.51994e-09
NFKBIA	1482.31	4.27769	0.214494	19.9431	1.7204e-88	3.49034e-85		CIBAR1P2	6.88055	6.32085	1.73417	3.64488	0.000267521	0.000796038		UCP3	38.3866	2.40527	0.623042	3.86053	0.00011314	0.000851597		GPR1-AS	14.2966	6.11845	1.53378	3.98912	6.63186e-05	0.000217185
LOC105373690	18.2732	4.26207	1.01475	4.20011	2.66785e-05	0.000141734		ATP6V0D2	5.4493	6.29955	1.69382	3.71914	0.000199904	0.000609078		CDKN2D	163.119	2.40283	0.316698	7.58713	3.27073e-14	2.77889e-12		CORIN	85.6628	6.11249	1.51804	4.02656	5.65981e-05	0.000186678
C1orf116	55.1259	4.23747	0.797777	5.31159	1.08671e-07	9.34199e-07		LOC105372460	6.83367	6.29732	1.74158	3.61587	0.000299345	0.000881379		LINC01409	18.7967	2.39843	0.628352	3.81702	0.000135076	0.000983423		EPSTI1	29.4337	6.08507	1.49886	4.0598	4.91157e-05	0.000163087
UBA7	105.552	4.22208	0.453462	9.31076	1.26915e-20	5.4901e-19		DCDC2B	8.45025	6.28214	1.71408	3.66503	0.000247311	0.000740363		SGK1	1448.16	2.39306	0.268152	8.92428	4.48623e-19	7.62321e-17		TBC1D26	9.71882	6.07133	1.65229	3.6745	0.000238313	0.000713324
ICAM5	158.298	4.2186	0.649534	6.49481	8.31375e-11	1.12747e-09		EGR2	36.4549	6.2799	0.843967	7.44093	9.99767e-14	9.76833e-13		MISP3	67.1016	2.37301	0.486989	4.87283	1.1001e-06	1.56393e-05		NR4A2	453.034	6.06988	0.36153	16.7894	2.91785e-63	8.52464e-61
IFI35	149.801	4.20208	0.501992	8.37082	5.72202e-17	1.68979e-15		DKK4	17.857	6.2797	1.19955	5.23505	1.64941e-07	7.95667e-07		SERTAD1	576.791	2.36775	0.347563	6.81245	9.59514e-12	5.09816e-10		FRZB	26.3571	6.05536	1.49756	4.04348	5.26644e-05	0.00017434
CXCL8	841.975	4.18756	0.305953	13.6869	1.21533e-42	2.70952e-40		MIA	8.82943	6.27959	1.70149	3.69065	0.000223685	0.000674795		DNAJB1	2730.71	2.35488	0.366729	6.4213	1.3512e-10	5.4569e-09		RGS16	140.549	6.04396	0.579267	10.4338	1.73808e-25	4.62811e-24
OASL	788.783	4.17189	0.255434	16.3325	5.79215e-60	3.45621e-57		H4C5	12.3983	6.2759	1.58654	3.95571	7.6308e-05	0.000249662		AMH	180.812	2.35215	0.274983	8.5538	1.19099e-17	1.73182e-15		ARRDC4	297.955	6.0136	0.716947	8.38779	4.95363e-17	6.69838e-16
LINC01012	32.4089	4.16739	0.964423	4.32112	1.55237e-05	8.70461e-05		EVPL	127.819	6.27472	1.48927	4.21328	2.51691e-05	8.93211e-05		LINC00641	627.789	2.34257	0.164953	14.2014	8.9742e-46	3.23287e-42		TMEM140	35.2191	6.01279	1.15075	5.22511	1.74052e-07	8.15903e-07
FAM83E	113.539	4.14043	0.48711	8.49998	1.89624e-17	5.86447e-16		ALLC	8.41344	6.26283	1.73721	3.60511	0.000312019	0.000916094		GDPD3	20.7104	2.34213	0.575391	4.0705	4.69133e-05	0.000403921		IFNB1	28.633	6.01021	1.61102	3.73068	0.000190967	0.000581081
TRAF1	64.3255	4.12632	0.53952	7.64812	2.03936e-14	4.51688e-13		TAT	9.89559	6.25521	1.60346	3.90107	9.57698e-05	0.000307984		TGM1	43.7934	2.33299	0.460902	5.0618	4.15314e-07	6.70909e-06		GOLGA6C	28.9516	5.98575	1.11801	5.35394	8.60594e-08	4.20129e-07
ASB11	12.2885	4.12238	1.071	3.84908	0.000118563	0.000543965		FBXO32	761.722	6.24058	0.285202	21.8813	3.916e-106	9.02552e-103		LOC105369536	53.3443	2.33015	0.515578	4.51949	6.19882e-06	7.06219e-05		GZMM	12.9555	5.9821	1.58759	3.76805	0.000164529	0.000506581
RPPH1	151.54	4.11649	0.817791	5.03368	4.81159e-07	3.66157e-06		FAR2P2	22.4215	6.23188	1.56297	3.9872	6.68576e-05	0.000221008		LGALS9	54.0707	2.32977	0.571517	4.07647	4.57244e-05	0.000395196		CIART	194.344	5.97263	0.703367	8.49148	2.04015e-17	2.85167e-16
LOC107983990	30.01	4.07635	0.58558	6.96122	3.37338e-12	5.54612e-11		GZMM	12.9555	6.23032	1.58902	3.92085	8.82379e-05	0.000285541		HBEGF	589.225	2.32785	0.337678	6.89371	5.43564e-12	3.09832e-10		COL1A2	28324.3	5.96679	1.53839	3.87859	0.000105063	0.00033333
ASGR1	42.8626	4.06171	0.665787	6.10061	1.05667e-09	1.22291e-08		SOST	6.64153	6.21257	1.69993	3.6546	0.000257582	0.00076878		KCND1	72.9124	2.3213	0.324445	7.15467	8.38741e-13	5.74426e-11		PRR29-AS1	12.0483	5.93921	1.58223	3.7537	0.000174246	0.000534515
ADM5	181.603	4.0468	0.381483	10.6081	2.73306e-26	1.96625e-24		RNA45SN1	10938.1	6.20971	1.5789	3.93294	8.39131e-05	0.000272396		MSMO1	800.735	2.3093	0.174336	13.2463	4.74285e-40	7.11902e-37		OIT3	23.1197	5.91642	0.998815	5.92344	3.15283e-09	1.82577e-08
GRM6	14.7591	4.04344	1.01161	3.99705	6.41367e-05	0.00031264		LOC107985320	14.3471	6.20134	1.52141	4.07606	4.58058e-05	0.000155584		ZFP36	940.733	2.30467	0.223897	10.2935	7.54239e-25	2.56328e-22		CASP1	127.728	5.91039	1.51662	3.89707	9.73626e-05	0.000310898
COL11A2	126.262	4.03148	0.321426	12.5425	4.37116e-36	6.98284e-34		ZNF630	13.3174	6.18757	1.57334	3.93277	8.3974e-05	0.000272551		ZMYND10	33.3054	2.30428	0.512652	4.49482	6.963e-06	7.82427e-05		LOC646471	33.3447	5.90446	0.97553	6.05257	1.42556e-09	8.63115e-09
CARMIL3	23.6868	4.02002	0.716937	5.60722	2.05607e-08	1.98636e-07		IFI27	420.482	6.18348	0.546835	11.3078	1.20119e-29	4.33326e-28		GABRR2	34.9865	2.28781	0.440081	5.19862	2.00769e-07	3.5315e-06		LOC105377979	11.5908	5.89556	1.58319	3.72385	0.000196206	0.000595972
DIRAS1	190.472	4.01144	1.06696	3.75969	0.000170127	0.000752297		LMOD3	17.1131	6.1795	1.52411	4.05449	5.02448e-05	0.000169716		ZNF418	41.9617	2.28614	0.518256	4.41122	1.0279e-05	0.000108781		PCDH11Y	377.925	5.8883	0.620159	9.49483	2.20571e-21	4.20911e-20
MYO1A	14.955	4.00782	0.907133	4.41811	9.95665e-06	5.85339e-05		FOS	581.038	6.16663	0.457594	13.4762	2.15889e-41	1.76306e-39		ADM	1976.79	2.27776	0.302792	7.52251	5.37328e-14	4.37935e-12		MXD1	541.33	5.88693	0.309075	19.0469	6.97221e-81	4.25366e-78
LGALS4	31.3094	3.99346	0.879066	4.54285	5.54993e-06	3.43808e-05		HMCN2	17.9898	6.16556	1.61192	3.82498	0.000130784	0.000411164		LOC105370560	50.2725	2.27128	0.541997	4.19058	2.78246e-05	0.00025741		FOS	581.038	5.87312	0.366847	16.0097	1.09309e-57	2.20135e-55
C1orf162	158.678	3.98855	0.427703	9.32552	1.10445e-20	4.79807e-19		MAFB	148.143	6.16462	0.538033	11.4577	2.15181e-30	8.1899e-29		SNORD22	25.3998	2.2604	0.560539	4.03255	5.51749e-05	0.000464832		SNORA21	23.1899	5.87213	1.04319	5.62903	1.81225e-08	9.60925e-08
CD14	29.8146	3.97901	0.823754	4.83033	1.36305e-06	9.53901e-06		LOC100288748	24.7731	6.16041	1.16014	5.31004	1.09599e-07	5.40001e-07		EPS8L2	327.378	2.25045	0.331082	6.79727	1.06621e-11	5.5827e-10		SLC15A3	40.2962	5.81868	1.62242	3.58641	0.000335258	0.000976036
LOC105373428	50.072	3.97049	0.666187	5.96002	2.52203e-09	2.77478e-08		DCAF4L1	43.28	6.1065	1.08197	5.64389	1.66255e-08	9.05863e-08		MTRNR2L10	238.305	2.25023	0.256166	8.78427	1.57384e-18	2.53108e-16		GIPC3	36.7135	5.80339	1.47942	3.92274	8.75475e-05	0.000281201
LOC105378808	9.96014	3.95608	1.02448	3.86156	0.000112666	0.000519728		LGALS4	31.3094	6.08732	1.47822	4.118	3.82174e-05	0.000131729		CCL5	868.092	2.24472	0.347594	6.45787	1.06186e-10	4.36671e-09		LOC101929227	103.06	5.76525	0.542094	10.6351	2.04532e-26	5.82776e-25
MSANTD1	23.4944	3.94151	0.880615	4.47586	7.61027e-06	4.58697e-05		LOC112268123	7.10164	6.08285	1.6833	3.61364	0.000301932	0.000888238		MEX3B	570.412	2.24194	0.211597	10.5953	3.13227e-26	1.37606e-23		LOC102723784	13.299	5.73847	1.57433	3.64503	0.000267359	0.000791225
MAP7D2	65.0759	3.93451	0.520732	7.55574	4.16497e-14	8.94169e-13		GRM2	17.5583	6.07456	1.57483	3.85727	0.000114659	0.000363775		RNF112	47.0526	2.24028	0.437761	5.11758	3.09485e-07	5.17589e-06		SKP1P2	10.7973	5.73341	1.36604	4.19712	2.70333e-05	9.34587e-05
SNAI1	223.931	3.93379	0.60026	6.55348	5.62103e-11	7.80024e-10		PRR18	14.8681	6.07399	1.53567	3.95527	7.64499e-05	0.000250087		FRY-AS1	34.6513	2.22812	0.580094	3.84097	0.00012255	0.000908011		MYOPARR	107.844	5.70697	0.479129	11.9111	1.03562e-32	4.5416e-31
GRB7	53.6859	3.93169	0.820766	4.79028	1.66553e-06	1.14777e-05		DDN	83.486	6.0582	0.789072	7.67763	1.62061e-14	1.716e-13		LRRN4CL	76.9517	2.22136	0.534122	4.15889	3.19792e-05	0.000292391		ANKRD26P1	19.4554	5.69584	1.55268	3.6684	0.000244073	0.000728567
KLF4	772.545	3.92971	0.157376	24.9703	1.28695e-137	8.70322e-134		LOC105374986	18.3083	6.05693	1.18654	5.10469	3.31335e-07	1.53412e-06		HSD17B13	21.1055	2.19957	0.565511	3.88953	0.00010044	0.000771481		NPC1L1	29.4017	5.67913	1.48308	3.82928	0.000128519	0.000402153
IRF1-AS1	13.6622	3.92028	0.794419	4.93478	8.02404e-07	5.86214e-06		LOC105369812	12.3559	6.04624	1.59462	3.79164	0.000149656	0.000464995		H3-2	51.4997	2.19853	0.534107	4.11628	3.85037e-05	0.000341304		LOC105376050	20.8609	5.6753	1.02265	5.54959	2.86335e-08	1.47968e-07
TALAM1	30.9492	3.91911	0.575694	6.80762	9.92254e-12	1.53086e-10		TCTE1	13.4008	6.03163	1.60486	3.75836	0.00017103	0.00052605		IFI27	420.482	2.18864	0.437869	4.99839	5.78097e-07	8.9533e-06		PTCHD4	36.1707	5.66985	1.47466	3.84485	0.000120627	0.000379058
SNORD3A	71.1806	3.91601	0.659436	5.93842	2.87787e-09	3.1475e-08		AARD	45.291	6.03047	0.833119	7.23842	4.53936e-13	4.15717e-12		LINC00672	128.581	2.17192	0.341364	6.36249	1.98509e-10	7.75607e-09		AVIL	129.578	5.66935	0.598835	9.4673	2.87159e-21	5.42489e-20
APOE	157.254	3.91444	0.417755	9.37018	7.24113e-21	3.19365e-19		MAFA	39.5728	6.02613	1.49654	4.0267	5.6565e-05	0.000189277		JUNB	1322.55	2.16765	0.2201	9.84851	6.95704e-23	1.92785e-20		LRRN4CL	76.9517	5.58505	0.752085	7.42609	1.11853e-13	1.08015e-12
NDUFC2-KCTD14	43.5787	3.91168	0.683956	5.71921	1.07023e-08	1.0851e-07		SHANK2-AS1	9.89425	6.01746	1.63743	3.67493	0.000237914	0.000714604		TMEM106A	91.3082	2.16533	0.398713	5.43081	5.60998e-08	1.16413e-06		LOC101929698	20.616	5.57618	1.03069	5.41016	6.29675e-08	3.13297e-07
FOSB	276.89	3.91076	0.339576	11.5166	1.08846e-30	1.2406e-28		HGD	62.8037	6.014	1.5185	3.96048	7.47983e-05	0.000245109		MYOPARR	107.844	2.16086	0.497992	4.33916	1.43031e-05	0.000145388		TRIM22	212.949	5.57566	0.587181	9.49564	2.18868e-21	4.18045e-20
PSPN	14.6427	3.90555	0.943255	4.14051	3.46539e-05	0.00017981		H2AC8	8.50095	6.0074	1.61574	3.71806	0.000200757	0.000611409		DUSP6	461.079	2.15299	0.282961	7.6088	2.76642e-14	2.3728e-12		MAFB	148.143	5.56264	1.48693	3.74101	0.000183282	0.000559666
ITGB1BP2	46.2029	3.89953	0.578997	6.73498	1.63958e-11	2.44406e-10		CPNE9	10.1045	6.00374	1.61366	3.72057	0.000198772	0.000605718		LOC107984138	35.554	2.15071	0.449025	4.78973	1.67008e-06	2.26346e-05		LINC00324	58.5917	5.51668	0.622823	8.85755	8.17953e-19	1.26618e-17
LOC105369312	11.2048	3.87712	0.858868	4.51422	6.35499e-06	3.89753e-05		LSMEM1	151.975	5.99896	0.539698	11.1154	1.05574e-28	3.58416e-27		VGF	128.954	2.14976	0.455504	4.71952	2.36405e-06	3.05242e-05		LOC107986196	34.877	5.50953	0.969685	5.68177	1.33308e-08	7.17116e-08
ISG15	1558.04	3.87103	0.27782	13.9336	3.95948e-44	9.91729e-42		LINC00324	58.5917	5.99775	0.847728	7.07509	1.49353e-12	1.29192e-11		BNIPL	38.7853	2.13786	0.403876	5.29334	1.20099e-07	2.27948e-06		LOC107987301	18.4805	5.48483	0.868971	6.31187	2.75689e-10	1.81486e-09
ARHGAP25	6.53147	3.87069	1.03069	3.75542	0.000173048	0.000764047		ZNF727	7.91421	5.98763	1.6665	3.59294	0.000326967	0.000956868		TOR4A	609.576	2.13579	0.276838	7.71497	1.21011e-14	1.11207e-12		HES7	102.653	5.44655	0.448744	12.1373	6.6987e-34	3.13659e-32
TAC3	11.7977	3.86463	1.0042	3.84847	0.000118857	0.000545187		ATOH7	8.26647	5.97941	1.6274	3.67422	0.000238579	0.000716291		GNB3	64.1427	2.12331	0.315617	6.72749	1.72616e-11	8.62706e-10		ERVV-1	60.6176	5.44499	0.711218	7.65587	1.92013e-14	1.99546e-13
SMIM31	28.7463	3.84597	0.817852	4.70253	2.56963e-06	1.70703e-05		BMF	515.257	5.97008	0.294126	20.2977	1.34638e-91	1.55155e-88		LOC100506472	24.0684	2.11789	0.498367	4.24966	2.14094e-05	0.000205558		ENPP7P13	12.7696	5.40557	1.2063	4.48112	7.42512e-06	2.78617e-05
PCDH11Y	377.925	3.83732	0.647089	5.93012	3.02716e-09	3.30188e-08		LOC105377979	11.5908	5.94148	1.59513	3.72476	0.000195503	0.000596458		PTAFR	59.6419	2.09572	0.464381	4.51293	6.39391e-06	7.26148e-05		LOC105373690	18.2732	5.39281	1.29995	4.14847	3.34705e-05	0.000113984
PYY2	19.5515	3.83182	1.03945	3.6864	0.00022745	0.000979103		RRAD	293.386	5.94057	0.416875	14.2502	4.46747e-46	4.95554e-44		MVD	394.641	2.0931	0.214536	9.7564	1.73189e-22	4.52098e-20		CCL5	868.092	5.39192	0.35283	15.2819	1.00908e-52	1.44354e-50
PARP9	384.261	3.81072	0.317021	12.0204	2.77644e-33	3.80598e-31		THBD	155.194	5.93985	1.05068	5.65332	1.57375e-08	8.59738e-08		TCTE3	88.48	2.08907	0.34827	5.99841	1.99262e-09	6.09356e-08		CFP	21.4882	5.389	0.870233	6.1926	5.91799e-10	3.75174e-09
LILRB3	71.7969	3.81007	0.690957	5.51419	3.50382e-08	3.2608e-07		LOC112268299	7.97262	5.93714	1.65222	3.59344	0.000326343	0.000955177		LINC01970	70.8334	2.08453	0.493108	4.22733	2.36479e-05	0.000223593		H4C3	11.3893	5.38634	1.23369	4.36605	1.26512e-05	4.59104e-05
SLC25A34	93.399	3.80995	0.388835	9.79836	1.1443e-22	5.93748e-21		MX1	664.122	5.9069	0.550888	10.7225	7.98149e-27	2.35841e-25		CDKN1A	8000.56	2.08372	0.19579	10.6426	1.887e-26	8.94439e-24		ARC	82.6473	5.34994	0.579489	9.23217	2.65192e-20	4.63037e-19
CRACR2B	26.4674	3.79254	0.791583	4.79108	1.65887e-06	1.14357e-05		NEB	30.943	5.89913	1.49511	3.94561	7.9598e-05	0.000259648		LOC107985367	59.5964	2.0811	0.41561	5.00733	5.51891e-07	8.60624e-06		COL2A1	280.716	5.31596	1.45978	3.64163	0.000270919	0.00080075
LSMEM1	151.975	3.77538	0.462051	8.17091	3.0607e-16	8.22457e-15		COL2A1	280.716	5.89522	1.50107	3.92733	8.5894e-05	0.00027839		RGS2	322.316	2.07836	0.362366	5.73553	9.7207e-09	2.48804e-07		INE2	38.4955	5.31117	0.724843	7.32735	2.34753e-13	2.20339e-12
BISPR	24.4697	3.77447	0.611402	6.17346	6.68109e-10	7.95924e-09		LOC102724770	75.8272	5.87648	1.55379	3.78204	0.00015555	0.000481686		HSPA5	13374.3	2.073	0.212069	9.77509	1.44026e-22	3.87194e-20		LOC105374167	154.987	5.3046	0.655349	8.09432	5.75863e-16	7.05977e-15
FGD5P1	17.7479	3.77063	0.896945	4.20386	2.624e-05	0.000139763		HES7	102.653	5.8675	1.45607	4.02968	5.58536e-05	0.000187168		SAT1	3433.26	2.06885	0.158251	13.0733	4.68125e-39	6.02276e-36		LOC107985661	42.8118	5.30146	0.607246	8.73032	2.53943e-18	3.77873e-17
IL32	125.975	3.75285	0.448711	8.36363	6.08185e-17	1.79084e-15		ROPN1L	20.7981	5.80839	1.51868	3.82464	0.000130963	0.000411663		KRTAP19-1	35.7346	2.06702	0.51445	4.01792	5.87151e-05	0.000491211		ICAM1	453.86	5.29889	0.592134	8.94879	3.59389e-19	5.76551e-18
DQX1	35.3952	3.74813	0.635942	5.89382	3.77366e-09	4.06801e-08		BST2	281.317	5.7879	0.546701	10.587	3.42556e-26	9.53776e-25		LOC105375740	31.5771	2.06692	0.487564	4.23927	2.24247e-05	0.000213824		RNF222	45.1245	5.28311	0.678064	7.79146	6.62387e-15	7.22392e-14
RNF112	47.0526	3.74607	0.542038	6.91107	4.81007e-12	7.72046e-11		PCDH19	42.3776	5.78454	1.54512	3.74375	0.000181291	0.000555372		CCN1	3446.34	2.05226	0.209898	9.77746	1.40699e-22	3.8398e-20		LOC100335030	87.9451	5.2637	0.64422	8.17066	3.06703e-16	3.8735e-15
PRPH	27.438	3.74078	0.774558	4.82957	1.3683e-06	9.57245e-06		LOC107984910	31.1587	5.77994	1.10818	5.21569	1.83137e-07	8.7773e-07		IRAIN	45.1424	2.03333	0.489224	4.15622	3.23553e-05	0.00029508		LINC01022	12.5063	5.26128	1.23453	4.26176	2.02825e-05	7.1381e-05
TAMALIN	180.015	3.72361	0.411713	9.04419	1.50776e-19	5.92818e-18		GRIN2C	43.0133	5.77355	0.980024	5.89124	3.83313e-09	2.27955e-08		RNU2-1	41.1349	2.03098	0.5102	3.98075	6.86992e-05	0.000557894		HSPA6	186.804	5.25487	0.575184	9.13599	6.48087e-20	1.09562e-18
LOC112268047	76.7024	3.72196	0.564821	6.58964	4.40894e-11	6.1988e-10		C1orf116	55.1259	5.77277	1.46368	3.944	8.01323e-05	0.000261145		COL7A1	2259.45	2.02354	0.262638	7.70466	1.31192e-14	1.18745e-12		GDF15	4997.98	5.24453	0.373477	14.0424	8.57222e-45	8.2704e-43
PTGER4P2-CDK2AP2P2	22.3087	3.71552	0.667099	5.56967	2.55222e-08	2.423e-07		CCL5	868.092	5.76186	0.378343	15.2292	2.26328e-52	3.84814e-50		ZNF436-AS1	80.6198	2.01817	0.341226	5.91447	3.32946e-09	9.65704e-08		SLC26A5	54.4312	5.24111	0.673409	7.78295	7.08527e-15	7.7109e-14
LOC105377735	15.9217	3.71223	0.849103	4.37194	1.23145e-05	7.0695e-05		LOC107983990	30.01	5.75878	0.921023	6.25259	4.03699e-10	2.69866e-09		LOC107987095	52.2177	2.01309	0.429761	4.68421	2.81049e-06	3.56245e-05		CLEC2B	43.0555	5.23544	0.751172	6.9697	3.17621e-12	2.62591e-11
LINC02849	43.9917	3.70693	0.908791	4.07897	4.5236e-05	0.000227842		PCDH11Y	377.925	5.75444	0.632938	9.09163	9.75642e-20	1.63208e-18		THAP2	125.973	2.00493	0.286159	7.00636	2.44591e-12	1.52971e-10		LILRB3	71.7969	5.23453	0.549318	9.52915	1.58578e-21	3.0742e-20
PTK6	25.6303	3.70244	0.777664	4.76098	1.92656e-06	1.30942e-05		CRTAM	14.2279	5.74273	1.56903	3.66005	0.000252163	0.000753799		FAM229A	24.9409	2.00326	0.499325	4.01193	6.0224e-05	0.00050081		LOC112268323	13.6359	5.18944	1.04035	4.98816	6.09569e-07	2.66308e-06
CCNP	26.798	3.6983	0.728228	5.07849	3.80452e-07	2.95054e-06		NPPC	18.2035	5.7386	1.58511	3.62033	0.00029423	0.000868044		SNHG9	67.2867	2.00281	0.47225	4.24099	2.22535e-05	0.000212529		LRRC66	39.4806	5.17948	1.13803	4.55128	5.33205e-06	2.04592e-05
LOC105374118	22.3666	3.69089	0.651442	5.66572	1.4641e-08	1.45535e-07		LOC105372582	21.7556	5.72517	1.54523	3.70507	0.000211331	0.000640695		LINC02609	30.1834	1.99377	0.490776	4.06248	4.85541e-05	0.000416258		BEX2	184.265	5.17247	0.466827	11.0801	1.56774e-28	5.29635e-27
PART1	19.1197	3.67349	0.797333	4.60722	4.08083e-06	2.59861e-05		CYP26B1	104.108	5.69935	1.44862	3.93432	8.34316e-05	0.00027096		ATP2A1	59.89	1.99136	0.394056	5.0535	4.33787e-07	6.95759e-06		NLRP12	104.388	5.13947	0.500864	10.2612	1.05369e-24	2.6207e-23
CILP2	63.1539	3.66983	0.42299	8.67594	4.10143e-18	1.36186e-16		FIRRE	15.1124	5.68975	1.55822	3.65145	0.000260766	0.000777501		C1orf116	55.1259	1.98937	0.463581	4.2913	1.77628e-05	0.000175318		LGALS4	31.3094	5.1325	0.65079	7.88657	3.10614e-15	3.52852e-14
AEBP1	412.708	3.66768	0.894366	4.10087	4.11596e-05	0.000209495		RNVU1-18	40.5798	5.68097	0.869961	6.53014	6.5707e-11	4.81441e-10		RND1	281.245	1.98854	0.355054	5.60067	2.13528e-08	5.00791e-07		ITGA7	346.767	5.12862	0.336359	15.2475	1.71176e-52	2.38302e-50
SYNDIG1L	27.4591	3.66418	0.487907	7.50999	5.91331e-14	1.2368e-12		CXCL5	1660.73	5.6677	0.762833	7.4298	1.08763e-13	1.05969e-12		ISG15	1558.04	1.98439	0.348686	5.69106	1.26252e-08	3.14529e-07		RNVU1-18	40.5798	5.10396	0.734045	6.9532	3.57104e-12	2.93015e-11
SCARF1	28.4766	3.66339	0.650276	5.63359	1.76499e-08	1.72653e-07		MYO1A	14.955	5.6531	1.56873	3.60361	0.000313825	0.000920907		LSMEM1	151.975	1.97968	0.441672	4.48224	7.38637e-06	8.20243e-05		SOCS1	83.0661	5.10204	0.592196	8.61545	6.96663e-18	1.00493e-16
ISG20	115.068	3.6467	0.31813	11.4629	2.02582e-30	2.24589e-28		RASD1	254.822	5.6515	0.510503	11.0705	1.74476e-28	5.86573e-27		PLAU	4837.37	1.97542	0.219583	8.99625	2.33569e-19	4.12456e-17		PARP10	299.953	5.09387	0.481868	10.5711	4.05735e-26	1.13886e-24
ARID3C	29.3087	3.63695	0.723495	5.02692	4.98429e-07	3.78023e-06		PTGS2	1212.44	5.64183	0.496414	11.3652	6.23444e-30	2.28887e-28		ANG	54.5174	1.97525	0.380951	5.18504	2.15965e-07	3.76205e-06		GNG8	17.3292	5.08576	1.16319	4.37226	1.2297e-05	4.47345e-05
LOC105374986	18.3083	3.61994	0.775207	4.66964	3.01725e-06	1.97401e-05		CD79A	57.8237	5.64159	0.913934	6.17286	6.70644e-10	4.36909e-09		ZNF547	46.362	1.95568	0.481825	4.05889	4.93057e-05	0.000421898		LOC107987043	19.4099	5.08565	0.910846	5.58343	2.35821e-08	1.23243e-07
DDN	83.486	3.61882	0.400431	9.03733	1.60548e-19	6.28804e-18		LINC01550	22.0059	5.62326	0.989608	5.6823	1.32892e-08	7.35481e-08		ZFP36L1	3102.4	1.94806	0.185771	10.4863	9.98354e-26	3.99608e-23		LOC105374869	11.5472	5.07965	1.25717	4.04054	5.33288e-05	0.000176427
PRG2	19.7001	3.61842	0.71048	5.09292	3.52582e-07	2.74806e-06		GDF15	4997.98	5.6069	0.374725	14.9627	1.28697e-50	1.89331e-48		LOC100272217	39.9662	1.94655	0.426954	4.55914	5.13626e-06	5.99574e-05		FGF8	21.2585	5.07912	1.0493	4.84046	1.29536e-06	5.42822e-06
RN7SK	157.245	3.60956	0.454372	7.94407	1.9565e-15	4.85845e-14		ABCB11	266.754	5.60429	0.497087	11.2743	1.75831e-29	6.29925e-28		SQLE	1150.88	1.94411	0.215745	9.01116	2.03887e-19	3.67242e-17		IFIH1	240.51	5.04769	0.480609	10.5027	8.39512e-26	2.2883e-24
LINC01978	31.2266	3.60923	0.731385	4.93478	8.02394e-07	5.86214e-06		STAB1	14.9329	5.59898	1.49713	3.73981	0.00018416	0.000563674		POU2F2	159.742	1.93968	0.47223	4.10749	3.99979e-05	0.000352295		LOC102724351	30.7817	5.04736	0.681495	7.4063	1.29867e-13	1.24773e-12
MMP13	13.5962	3.59666	0.842216	4.27047	1.95058e-05	0.000107129		TNFSF9	114.697	5.5963	0.589163	9.49873	2.12465e-21	4.1035e-20		LINC00115	76.3848	1.93492	0.28324	6.83138	8.41013e-12	4.60331e-10		TMEM213	72.6631	5.04673	0.641519	7.86684	3.63701e-15	4.09346e-14
LOC105378085	17.0785	3.57204	0.952906	3.74857	0.000177843	0.000783174		H2BC8	14.4713	5.55818	1.09271	5.08661	3.64514e-07	1.67987e-06		KLF4	772.545	1.92817	0.166359	11.5904	4.61008e-31	3.95413e-28		LOC112268313	33.7471	5.03034	0.80096	6.28039	3.37732e-10	2.20093e-09
LOC107984007	17.322	3.56782	0.926544	3.85068	0.000117792	0.000541162		IFI6	2102.19	5.54277	0.28005	19.7921	3.48422e-87	3.44158e-84		SNHG8	519.162	1.91775	0.245901	7.79887	6.24658e-15	6.0818e-13		HBEGF	589.225	5.02447	0.365588	13.7435	5.57098e-43	4.95961e-41
JUNB	1322.55	3.56126	0.214646	16.5913	8.04962e-62	6.04854e-59		C11orf96	68.6032	5.52444	0.531582	10.3925	2.68357e-25	7.01959e-24		PRSS53	89.5652	1.91595	0.285014	6.7223	1.78878e-11	8.87587e-10		CFB	114.785	5.01812	0.375233	13.3733	8.6582e-41	6.41418e-39
PLAAT4	23.9298	3.55284	0.56481	6.29033	3.16792e-10	3.97224e-09		FOSB	276.89	5.52132	0.449355	12.2872	1.06108e-34	5.61478e-33		TIGD3	41.8588	1.91294	0.467753	4.08963	4.32053e-05	0.000375404		LINC01299	12.4235	5.01624	1.23488	4.06212	4.86293e-05	0.000161576
LOC107986334	60.9839	3.54436	0.955297	3.71022	0.000207082	0.000899246		VSIG1	109.149	5.51022	0.657319	8.38287	5.16532e-17	6.81579e-16		ZNF34	186.015	1.91165	0.3293	5.80519	6.42926e-09	1.71307e-07		DBET	31.0021	5.01589	0.601337	8.34122	7.35257e-17	9.78911e-16
TRIM69	9.67691	3.53759	0.913314	3.87335	0.000107348	0.000497574		PROX1	51.7093	5.5102	1.0818	5.09356	3.514e-07	1.6216e-06		NUP50-DT	46.4002	1.90892	0.357667	5.33714	9.44237e-08	1.84065e-06		LOC101927588	18.7218	4.99862	0.945961	5.28418	1.2627e-07	6.03922e-07
ZC3H12A	495.505	3.53544	0.258457	13.679	1.35515e-42	2.98841e-40		SLC13A4	16.1373	5.50971	1.52119	3.62198	0.000292354	0.000862878		NR4A1	1213.06	1.90024	0.29436	6.45548	1.07876e-10	4.42612e-09		HSP90B2P	36.9867	4.98024	0.570839	8.72442	2.67538e-18	3.97816e-17
HERC5	342.972	3.52038	0.305959	11.5061	1.22964e-30	1.37829e-28		GGT8P	47.4305	5.50031	0.8579	6.41136	1.44225e-10	1.02035e-09		GOLGA6C	28.9516	1.89933	0.487584	3.89539	9.80402e-05	0.00075595		ANKRD30BP2	24.2561	4.9791	1.04571	4.76144	1.92213e-06	7.86406e-06
INHBE	36.973	3.49351	0.536813	6.50787	7.62218e-11	1.04204e-09		ANKRD30BP2	24.2561	5.49455	1.11429	4.93098	8.18182e-07	3.59414e-06		SIK1B	2437.57	1.8975	0.280586	6.76266	1.35485e-11	6.95653e-10		C7orf61	42.0641	4.97729	0.814466	6.11111	9.89402e-10	6.1099e-09
LOC644215	106.363	3.4895	0.472597	7.38368	1.5397e-13	3.05949e-12		SCG2	263.397	5.48594	0.491772	11.1555	6.73511e-29	2.32457e-27		ZNF296	69.004	1.88728	0.424263	4.44836	8.65266e-06	9.383e-05		CCR6	48.8325	4.96416	0.698984	7.10197	1.22995e-12	1.06793e-11
MYOPARR	107.844	3.4821	0.504537	6.90158	5.1429e-12	8.22864e-11		POU3F2	78.3626	5.48352	1.51819	3.61187	0.000303991	0.000894044		ACSS2	328.101	1.88468	0.226116	8.335	7.75006e-17	1.02643e-14		PRPH	27.438	4.963	0.768261	6.46004	1.04674e-10	7.26319e-10
DLL4	177.031	3.47209	0.38808	8.94684	3.65814e-19	1.37184e-17		RPPH1	151.54	5.4793	1.01909	5.37668	7.58725e-08	3.81441e-07		LOC105376486	150.316	1.88398	0.362246	5.20084	1.98392e-07	3.49651e-06		DUX4	11.9597	4.95641	0.906999	5.46462	4.63891e-08	2.3384e-07
FHIT	24.0847	3.45501	0.784148	4.40607	1.05264e-05	6.15268e-05		DGKB	29.1259	5.46744	0.940169	5.81538	6.04969e-09	3.50331e-08		MTRNR2L3	1069.74	1.87448	0.208267	9.00037	2.24967e-19	4.01198e-17		HCP5	16.4083	4.95607	1.19007	4.16451	3.1202e-05	0.000106838
SPDYA	10.1475	3.44751	0.906633	3.80254	0.00014322	0.000646704		LOC102724591	61.3916	5.45282	0.648863	8.40365	4.32798e-17	5.75114e-16		MTRNR2L6	4717.01	1.87207	0.183951	10.177	2.51095e-24	8.22315e-22		FBLL1	26.3685	4.9435	0.888433	5.56428	2.63231e-08	1.36813e-07
C9orf24	29.3011	3.44346	0.654685	5.25972	1.44277e-07	1.20804e-06		LAG3	59.9452	5.45121	0.756642	7.20448	5.82657e-13	5.29161e-12		SNHG19	303.573	1.87059	0.263038	7.11147	1.14816e-12	7.60319e-11		LINC01235	9.52552	4.93692	1.2856	3.84016	0.000122955	0.000385732
FAM153CP	61.5296	3.44039	0.651182	5.2833	1.26877e-07	1.07298e-06		LOC105373428	50.072	5.45119	0.936491	5.82087	5.85414e-09	3.40052e-08		LOC645202	78.8743	1.86996	0.462778	4.04074	5.32832e-05	0.000450581		SERPING1	85.6465	4.9326	1.10302	4.4719	7.7528e-06	2.89863e-05
LOC107985320	14.3471	3.43915	0.84478	4.07105	4.68011e-05	0.000235258		MACC1	38.5877	5.34657	0.917454	5.82762	5.62251e-09	3.28235e-08		ZNF665	158.785	1.86737	0.369508	5.05366	4.33433e-07	6.95759e-06		HSH2D	16.1997	4.92928	1.09617	4.49681	6.89803e-06	2.60145e-05
IFIT1	769.924	3.42039	0.331492	10.3182	5.8324e-25	3.70933e-23		GBP4	65.6306	5.34643	0.69368	7.70734	1.28466e-14	1.36936e-13		AOC2	87.0574	1.86553	0.274637	6.79272	1.10042e-11	5.74516e-10		SNORD3B-1	14.9528	4.92782	1.22044	4.03775	5.39675e-05	0.000178426
LINC00672	128.581	3.41823	0.319128	10.7112	9.02216e-27	6.85549e-25		LOC107984751	30.9275	5.33711	0.926225	5.76222	8.3014e-09	4.72287e-08		ZNF556	182.285	1.86269	0.429071	4.34123	1.41687e-05	0.000144266		TMEM233	8.37063	4.92721	1.30342	3.78022	0.000156692	0.000484176
SLC26A5	54.4312	3.41628	0.787516	4.33804	1.43759e-05	8.12644e-05		FUT2	100.022	5.33227	0.430664	12.3815	3.2908e-35	1.80585e-33		LINC02072	55.7745	1.85635	0.449922	4.12593	3.69237e-05	0.000329569		LINC01209	22.8427	4.92383	0.744999	6.60918	3.8646e-11	2.82166e-10
IFIT3	777.827	3.41048	0.277219	12.3025	8.7861e-35	1.30111e-32		SFN	298.236	5.31489	1.05176	5.05332	4.34191e-07	1.98248e-06		NFKBIA	1482.31	1.85194	0.225008	8.23053	1.86394e-16	2.29954e-14		FDPSP2	57.2919	4.92017	0.517305	9.51115	1.8856e-21	3.62493e-20
HSP90B2P	36.9867	3.40838	0.845701	4.03024	5.57203e-05	0.000275021		SYNDIG1L	27.4591	5.31094	1.4794	3.58994	0.000330757	0.000967277		ARIH2OS	45.3767	1.84994	0.446539	4.14284	3.43025e-05	0.000309702		LOC107985320	14.3471	4.91432	1.19189	4.12313	3.73763e-05	0.000126393
ARRDC3	2219.62	3.40634	0.383002	8.89379	5.90595e-19	2.16673e-17		NRARP	219.469	5.27632	0.699355	7.54456	4.53815e-14	4.57187e-13		OPN3	383.247	1.84199	0.245663	7.49804	6.47816e-14	5.25606e-12		MFAP5	46.7481	4.90722	0.718559	6.82925	8.53598e-12	6.72727e-11
C7orf61	42.0641	3.4036	0.603161	5.64293	1.67178e-08	1.64407e-07		ITGA2B	58.5791	5.27475	1.07142	4.92315	8.51642e-07	3.72535e-06		THY1	1822.38	1.82707	0.420334	4.34671	1.38192e-05	0.000141106		BEX4	368.296	4.8836	0.550059	8.87832	6.78754e-19	1.0618e-17
RFPL3S	17.1902	3.40354	0.73734	4.61598	3.91251e-06	2.50006e-05		C4orf19	23.0312	5.2452	1.0052	5.21808	1.80783e-07	8.67651e-07		MAFF	717.431	1.8232	0.217999	8.36333	6.09702e-17	8.19549e-15		PSPN	14.6427	4.87986	1.20418	4.05244	5.06865e-05	0.000168115
SLC14A1	107.337	3.3979	0.740057	4.59141	4.40264e-06	2.78779e-05		TMEM213	72.6631	5.21088	0.531721	9.80003	1.12553e-22	2.41686e-21		SNHG15	461.671	1.82234	0.296625	6.1436	8.06695e-10	2.72611e-08		TNFAIP3	997.513	4.87719	0.220599	22.1088	2.60018e-108	5.39356e-105
GPNMB	136.674	3.39636	0.407179	8.34119	7.35443e-17	2.15477e-15		CPT1B	166.532	5.21075	0.571145	9.12335	7.28406e-20	1.23543e-18		PDE6A	97.5605	1.822	0.440693	4.1344	3.55887e-05	0.000318758		XAF1	129.332	4.87362	0.483514	10.0796	6.80095e-24	1.59764e-22
AGER	184.665	3.38889	0.329196	10.2944	7.46687e-25	4.71925e-23		LOC107985942	24.3903	5.18894	1.18013	4.39691	1.09804e-05	4.13443e-05		CDKN1C	190.885	1.81826	0.334194	5.44073	5.3062e-08	1.11005e-06		LOC107984007	17.322	4.86953	0.968793	5.02639	4.99799e-07	2.21193e-06
LOC107984341	17.7441	3.38715	0.808669	4.18855	2.80739e-05	0.000148401		RAPSN	11.8837	5.18702	1.19833	4.32855	1.50093e-05	5.51821e-05		MTRNR2L1	8957.16	1.81608	0.171194	10.6083	2.72559e-26	1.2588e-23		RNF139-AS1	76.5694	4.86804	0.619806	7.85415	4.025e-15	4.51789e-14
GPD1	17.2565	3.38203	0.742729	4.55352	5.27566e-06	3.28321e-05		FOXO1	147.861	5.17954	1.05128	4.92687	8.35566e-07	3.66121e-06		LCAT	70.0083	1.81354	0.411184	4.41052	1.0312e-05	0.000109067		HOXD1	11.1414	4.83459	1.2311	3.92704	8.59984e-05	0.000276654
RIPPLY3	23.1167	3.37798	0.91548	3.68984	0.000224394	0.000967999		LOC105379251	350.869	5.16813	0.367981	14.0446	8.31541e-45	8.53893e-43		NPFFR1	47.464	1.81249	0.465339	3.89499	9.8204e-05	0.000756889		LSMEM1	151.975	4.82935	0.45569	10.5979	3.04806e-26	8.59047e-25
MISP3	67.1016	3.37768	0.570737	5.91811	3.25667e-09	3.53323e-08		LOC105372097	30.2505	5.16283	0.837207	6.16672	6.97196e-10	4.53494e-09		TRIM72	103.937	1.80643	0.356553	5.06637	4.05464e-07	6.57947e-06		SRL	9.05807	4.82511	1.29309	3.73145	0.000190378	0.000579713
HSP90AB4P	16.7945	3.37096	0.849841	3.96657	7.29142e-05	0.000351207		PCAT1	16.472	5.161	1.21621	4.2435	2.2006e-05	7.89194e-05		ARRDC3	2219.62	1.80342	0.38537	4.6797	2.87297e-06	3.63144e-05		LOC112268450	14.7717	4.82424	1.22809	3.92824	8.55698e-05	0.000275518
FILIP1	100.726	3.37054	0.641151	5.25702	1.46408e-07	1.22438e-06		LOC101929431	120.112	5.15428	0.505247	10.2015	1.95223e-24	4.77537e-23		SNHG1	2318.28	1.79807	0.236213	7.61205	2.69776e-14	2.33616e-12		SCN11A	27.3896	4.81585	0.921596	5.22555	1.73636e-07	8.14319e-07
CPO	32.0282	3.36749	0.721333	4.66842	3.03518e-06	1.98446e-05		RNA45SN4	21592.2	5.13076	0.370935	13.832	1.63431e-43	1.54093e-41		CNR2	52.2111	1.79266	0.418195	4.28666	1.81381e-05	0.000178331		LOC112268123	7.10164	4.80856	1.33748	3.59523	0.00032411	0.000945172
TNXB	80.7565	3.34709	0.378951	8.83252	1.02348e-18	3.63649e-17		MYOPARR	107.844	5.12821	0.505675	10.1413	3.62203e-24	8.65574e-23		RGS16	140.549	1.79025	0.360209	4.97003	6.69432e-07	1.00987e-05		LMO2	17.0887	4.80151	1.17459	4.08783	4.35431e-05	0.000145986
SLFN14	57.3042	3.33282	0.522883	6.37393	1.84246e-10	2.37634e-09		LOC105375740	31.5771	5.11517	1.11103	4.60399	4.14477e-06	1.65879e-05		KMT2E-AS1	99.2301	1.78661	0.292211	6.11411	9.70951e-10	3.19722e-08		IFI16	582.325	4.77717	0.385796	12.3826	3.24478e-35	1.65372e-33
MCIDAS	18.6514	3.33158	0.70988	4.69315	2.69025e-06	1.77958e-05		SCN1A-AS1	17.1924	5.09654	1.20165	4.24128	2.22252e-05	7.96642e-05		NGFR	223.4	1.76833	0.361386	4.89318	9.92216e-07	1.43318e-05		LL22NC03-13G6.2	57.9711	4.76126	0.613856	7.75632	8.74318e-15	9.4409e-14
DUSP15	21.6018	3.32721	0.698614	4.76259	1.91129e-06	1.30028e-05		CRAT37	34.2477	5.07977	0.924615	5.49393	3.9308e-08	2.05175e-07		RPS14P3	51.8503	1.76528	0.409271	4.31323	1.60885e-05	0.00016144		DLX2	115.531	4.75742	0.668868	7.11264	1.13841e-12	9.9302e-12
APOL6	397.704	3.32654	0.234159	14.2063	8.3694e-46	2.23419e-43		KLHL38	27.5836	5.07296	0.733847	6.91283	4.75063e-12	3.90576e-11		LOC101928156	92.8939	1.76239	0.316656	5.56564	2.61186e-08	5.98886e-07		LINC02648	8.57389	4.75507	1.30455	3.645	0.000267391	0.000791225
PSMB8-AS1	11.8594	3.32351	0.685687	4.84698	1.25357e-06	8.83683e-06		ZNF860	54.0523	5.06142	0.568852	8.89761	5.70636e-19	8.95364e-18		DOK3	96.4598	1.75929	0.355215	4.95275	7.31707e-07	1.09373e-05		EGR1	445.863	4.74057	0.339109	13.9795	2.07991e-44	1.9522e-42
SERPINB10	29.9613	3.32265	0.642153	5.17424	2.28839e-07	1.84673e-06		NHLH1	31.4853	5.05821	0.944503	5.35542	8.53602e-08	4.26452e-07		MYLIP	352.691	1.7536	0.20592	8.51596	1.65215e-17	2.38068e-15		LINC02680	13.0737	4.74041	1.31837	3.59565	0.00032358	0.00094376
BST1	95.7821	3.31416	0.470315	7.04667	1.83257e-12	3.1588e-11		POU3F1	16.9843	5.05534	1.00966	5.00699	5.52884e-07	2.48882e-06		SH3BP5-AS1	106.521	1.75239	0.267298	6.55593	5.52951e-11	2.4592e-09		INGX	73.614	4.73873	0.636156	7.449	9.4047e-14	9.16307e-13
NUPR1	518.731	3.30687	0.254362	13.0007	1.21301e-38	2.13996e-36		UCP3	38.3866	5.05156	0.906875	5.5703	2.54307e-08	1.35502e-07		GSDMB	62.1775	1.74838	0.308295	5.67113	1.41859e-08	3.46698e-07		LOC112268319	14.8231	4.73687	0.961694	4.92555	8.41239e-07	3.60284e-06
REC8	82.0654	3.30299	0.356621	9.2619	2.00833e-20	8.48855e-19		PSPN	14.6427	5.00717	1.18653	4.22001	2.44287e-05	8.70061e-05		HFE	185.142	1.7449	0.388236	4.49442	6.97582e-06	7.83345e-05		AURKC	16.6524	4.73656	1.21785	3.88928	0.000100543	0.000320116
LINC01970	70.8334	3.30207	0.548962	6.01511	1.79765e-09	2.01607e-08		AVIL	129.578	5.00291	0.35957	13.9136	5.23918e-44	5.07833e-42		MAP7D2	65.0759	1.74414	0.415167	4.20105	2.65677e-05	0.000247434		EFCAB8	149.701	4.72553	0.360758	13.0989	3.34039e-39	2.24238e-37
TRIM72	103.937	3.30068	0.386572	8.53833	1.36177e-17	4.29e-16		G0S2	180.553	5.00168	0.373108	13.4054	5.61866e-41	4.50542e-39		EFCAB8	149.701	1.74251	0.275802	6.31799	2.64994e-10	1.0024e-08		HAL	18.3538	4.72248	0.847401	5.5729	2.50526e-08	1.30406e-07
TRIM58	51.5309	3.29691	0.642975	5.12758	2.93485e-07	2.33042e-06		LOC102723784	13.299	5.00048	1.07296	4.66045	3.15518e-06	1.28304e-05		C21orf62	118.688	1.73978	0.391738	4.44119	8.94632e-06	9.64339e-05		LIN28A	9.7845	4.71859	1.26754	3.72262	0.000197166	0.000598493
LOC100287808	57.4369	3.29624	0.525338	6.27452	3.50705e-10	4.36509e-09		GNRH2	30.8319	4.99144	1.05237	4.74304	2.10536e-06	8.74303e-06		TMEM86B	56.0306	1.73952	0.389963	4.46072	8.16856e-06	8.9442e-05		SCARF1	28.4766	4.71026	0.781638	6.02614	1.67923e-09	1.00729e-08
LINC01840	21.73	3.27735	0.668668	4.9013	9.52024e-07	6.83463e-06		H3C10	18.5335	4.98558	1.14401	4.358	1.31258e-05	4.87849e-05		EBF4	57.7314	1.73426	0.389385	4.45385	8.43458e-06	9.17413e-05		CREBRF	599.134	4.70519	0.21128	22.27	7.22393e-110	1.87308e-106
OTUD1	305.308	3.27197	0.18137	18.0403	9.41012e-73	9.54562e-70		LINC00243	11.8086	4.98147	1.20274	4.14176	3.44658e-05	0.000119493		RGS3	422.298	1.73105	0.315371	5.48895	4.04329e-08	8.74283e-07		FBXO32	761.722	4.69944	0.310151	15.1521	7.33996e-52	9.95116e-50
MAP3K8	289.857	3.26198	0.33141	9.84274	7.36792e-23	3.91031e-21		LINC00958	37.2925	4.97808	0.842623	5.90784	3.46621e-09	2.07622e-08		ADAM8	50.7941	1.7288	0.382678	4.51763	6.25366e-06	7.11567e-05		GBP4	65.6306	4.69618	0.629103	7.46487	8.3381e-14	8.16221e-13
EFNA1	158.702	3.25505	0.381702	8.52773	1.49248e-17	4.68721e-16		LINC02849	43.9917	4.96925	0.894776	5.55362	2.79807e-08	1.48441e-07		SNHG3	630.392	1.72112	0.199548	8.62507	6.40515e-18	9.61412e-16		LAMP3	25.6789	4.69605	0.718952	6.5318	6.49839e-11	4.61157e-10
LSMEM2	15.1636	3.24113	0.846157	3.83041	0.000127929	0.000583634		RN7SL832P	90.5191	4.96604	0.51175	9.70403	2.89821e-22	5.99976e-21		HES7	102.653	1.7197	0.39134	4.3944	1.1108e-05	0.000116956		TOGARAM2	23.3291	4.69153	0.758739	6.18332	6.27685e-10	3.96108e-09
CDKL2	31.4772	3.22449	0.778286	4.14306	3.427e-05	0.000177978		UNC13D	94.5547	4.94972	0.70165	7.0544	1.73352e-12	1.48711e-11		MVP	1312.71	1.71964	0.172021	9.9967	1.57564e-23	4.65254e-21		FLJ46875	111.333	4.68905	0.454921	10.3074	6.52598e-25	1.64882e-23
IRF9	473.393	3.2236	0.231175	13.9444	3.40316e-44	8.6304e-42		RHEBL1	115.353	4.94692	0.630567	7.84518	4.32321e-15	4.8343e-14		ALDH8A1	26.7476	1.71	0.445876	3.83514	0.000125492	0.000926381		CHRD	62.2828	4.68696	0.74274	6.31036	2.78395e-10	1.83151e-09
HACD4	49.3748	3.22187	0.718365	4.48501	7.29108e-06	4.42216e-05		VGF	128.954	4.94501	0.501951	9.8516	6.74646e-23	1.4669e-21		RSRP1	763.182	1.70775	0.210722	8.10428	5.30596e-16	5.93609e-14		MAFA	39.5728	4.68334	0.64046	7.31246	2.62291e-13	2.45187e-12
LOC105379524	52.9184	3.21418	0.499224	6.43835	1.20781e-10	1.5974e-09		LOH12CR2	74.5048	4.91244	0.531663	9.23976	2.47051e-20	4.38748e-19		VWA7	77.2531	1.70676	0.372928	4.57666	4.72455e-06	5.58756e-05		L1TD1	50.6431	4.68298	0.670926	6.97988	2.95439e-12	2.44936e-11
TRANK1	248.072	3.21406	0.303756	10.5811	3.64789e-26	2.58771e-24		CCR6	48.8325	4.91013	0.714852	6.86874	6.47695e-12	5.27074e-11		LOC107987097	104.384	1.70187	0.276172	6.16236	7.16693e-10	2.44028e-08		LINC01482	23.9729	4.67067	0.694363	6.72656	1.73719e-11	1.31753e-10
LOC107985656	22.0987	3.20597	0.701608	4.56945	4.88998e-06	3.06197e-05		LINC00562	26.4246	4.9042	0.948042	5.17298	2.30395e-07	1.08838e-06		DCAF4L1	43.28	1.69998	0.425756	3.99284	6.52859e-05	0.000535		SLC25A34	93.399	4.6675	0.589367	7.9195	2.38465e-15	2.74195e-14
NUTM2E	76.0991	3.19168	0.352619	9.05135	1.41206e-19	5.58436e-18		LINC01160	36.4297	4.90367	0.653553	7.50309	6.23299e-14	6.22189e-13		PLPP5	230.337	1.69903	0.254095	6.68661	2.28402e-11	1.10591e-09		DQX1	35.3952	4.66227	0.675625	6.90068	5.17542e-12	4.18533e-11
PHYHD1	75.3203	3.18785	0.649765	4.90616	9.28763e-07	6.68656e-06		EFNA1	158.702	4.89731	0.644472	7.59895	2.98551e-14	3.07185e-13		KLF11	236.355	1.69396	0.232606	7.28253	3.27614e-13	2.42839e-11		LOC100130345	13.1179	4.65743	1.07178	4.3455	1.38959e-05	5.01378e-05
TIGD3	41.8588	3.18734	0.509683	6.25357	4.01164e-10	4.93561e-09		LAT2	22.1082	4.89156	0.976747	5.00801	5.49964e-07	2.47675e-06		KLF2	192.129	1.68983	0.326722	5.17206	2.31531e-07	4.00994e-06		TNNI1	10.385	4.65596	1.27707	3.64582	0.00026654	0.000789157
FAM74A3	54.8856	3.18536	0.574909	5.54064	3.01374e-08	2.83594e-07		H2BC11	21.8348	4.88908	0.975021	5.01433	5.32187e-07	2.39877e-06		H2BC5	113.565	1.68747	0.383317	4.40229	1.07113e-05	0.000113157		DUSP2	16.1446	4.64299	1.03252	4.49674	6.90025e-06	2.60145e-05
UNC79	13.3092	3.18483	0.852951	3.7339	0.000188537	0.000825784		LOC105373759	27.9798	4.88396	0.696464	7.01252	2.34071e-12	1.98096e-11		ERV3-1	90.818	1.6873	0.313114	5.38877	7.09412e-08	1.43411e-06		LSINCT5	50.7749	4.63447	0.693262	6.68502	2.30898e-11	1.72658e-10
GCA	78.9665	3.18376	0.474723	6.70658	1.99242e-11	2.94194e-10		NPHS1	23.4931	4.87094	0.98875	4.92637	8.37726e-07	3.66912e-06		CTC-338M12.4	80.4855	1.67538	0.321547	5.21038	1.88449e-07	3.34419e-06		RAPSN	11.8837	4.6298	1.20911	3.82912	0.000128605	0.000402361
CPNE7	122.235	3.18093	0.806477	3.94423	8.00573e-05	0.000382076		INGX	73.614	4.86892	0.693294	7.02288	2.1734e-12	1.84615e-11		SAT2	847.08	1.67464	0.231558	7.23206	4.75723e-13	3.42749e-11		LOC105372717	17.869	4.61848	0.84204	5.48486	4.13786e-08	2.10114e-07
ADAP1	74.6426	3.17854	0.337435	9.41969	4.52412e-21	2.01726e-19		LOC105379283	23.1558	4.86678	1.15495	4.21385	2.51053e-05	8.91558e-05		PHF1	561.582	1.67096	0.126753	13.1828	1.10152e-39	1.52619e-36		CXCR4	100.651	4.6022	0.700895	6.56617	5.16254e-11	3.70286e-10
LOC105377359	24.6639	3.17675	0.689533	4.6071	4.08326e-06	2.59935e-05		KLHL41	24.5346	4.85647	0.94145	5.1585	2.48932e-07	1.17062e-06		ARHGAP33	126.611	1.66621	0.27742	6.00609	1.90054e-09	5.86175e-08		C22orf34	8.7838	4.60061	1.21416	3.78914	0.000151172	0.000468093
TRIM22	212.949	3.17543	0.392996	8.08005	6.47409e-16	1.68609e-14		MMP10	35.5575	4.84116	0.62164	7.78773	6.82213e-15	7.44406e-14		DHCR7	1049.53	1.66466	0.171747	9.6925	3.24482e-22	8.3494e-20		LOC105371348	13.0398	4.5961	1.26016	3.64724	0.000265069	0.000785028
DDX58	419.784	3.17007	0.308211	10.2854	8.20081e-25	5.15102e-23		LOC105371227	15.1763	4.82968	1.22194	3.95246	7.73506e-05	0.000252715		KCNAB3	50.1275	1.66189	0.430448	3.86085	0.000112995	0.000851216		PLEKHA4	416.384	4.59553	0.486548	9.44517	3.54832e-21	6.65487e-20
C4orf19	23.0312	3.16907	0.768314	4.12471	3.71203e-05	0.00019153		RNA45SN2	11721.2	4.82839	0.366292	13.1818	1.11676e-39	8.15667e-38		SNHG6	599.096	1.65387	0.231863	7.13296	9.82366e-13	6.61556e-11		PNLDC1	21.6636	4.5926	1.018	4.51142	6.4396e-06	2.44333e-05
ATF3	886.839	3.16764	0.208801	15.1706	5.53976e-52	2.00698e-49		NR4A2	453.034	4.82011	0.337843	14.2673	3.49904e-46	3.92328e-44		LOC105372117	68.3294	1.64972	0.348822	4.7294	2.25183e-06	2.93063e-05		AP4B1-AS1	30.0922	4.59134	0.721863	6.36041	2.0122e-10	1.34773e-09
LINC00324	58.5917	3.15726	0.618603	5.10386	3.32793e-07	2.61694e-06		SLC30A2	17.8436	4.81107	1.03002	4.67086	2.99946e-06	1.22356e-05		HSD3B7	190.73	1.64941	0.307817	5.3584	8.39602e-08	1.66121e-06		LINC00958	37.2925	4.58971	0.647897	7.08401	1.40041e-12	1.20734e-11
LOC644656	98.2694	3.15658	0.477322	6.6131	3.76346e-11	5.3506e-10		LOC112267965	20.4948	4.79467	1.14995	4.16947	3.05305e-05	0.000106921		PPP1R18	1737.64	1.64653	0.14689	11.2092	3.6743e-29	2.28212e-26		HIF1A-AS2	39.4875	4.58619	0.936548	4.89691	9.73577e-07	4.1383e-06
MAFB	148.143	3.15082	0.438026	7.19324	6.32732e-13	1.15648e-11		FGFR2	89.6727	4.7853	1.10281	4.3392	1.43002e-05	5.27714e-05		BCL6	546.687	1.64193	0.173803	9.44709	3.4837e-21	7.84355e-19		IL6R-AS1	10.7413	4.58459	1.1753	3.90077	9.58867e-05	0.000306421
LINC01003	102.386	3.14862	0.333256	9.44805	3.45199e-21	1.56676e-19		LINC01725	10.0844	4.78522	1.24742	3.83608	0.000125011	0.00039457		YPEL3	166.078	1.63873	0.21595	7.58847	3.237e-14	2.76326e-12		FGF17	12.6552	4.57794	1.1848	3.86388	0.0001116	0.000352831
CCDC116	20.557	3.14745	0.561232	5.60811	2.04544e-08	1.97797e-07		SLC1A3	68.7565	4.77847	1.07892	4.42896	9.46889e-06	3.60457e-05		TAX1BP1-AS1	54.1901	1.63365	0.413526	3.95053	7.79784e-05	0.000624521		LOC105370560	50.2725	4.5776	0.583524	7.84475	4.33802e-15	4.84826e-14
MKRN2OS	24.6584	3.14141	0.790433	3.97429	7.0589e-05	0.000340816		LOC105369720	16.8714	4.77408	1.2614	3.78476	0.000153856	0.000476904		TSPYL2	1095.59	1.62834	0.249137	6.53594	6.32123e-11	2.75685e-09		FBXL22	98.291	4.57448	0.464377	9.85078	6.80159e-23	1.46203e-21
LOC112267965	20.4948	3.14129	0.758264	4.14274	3.43187e-05	0.000178162		LOC100996318	9.67302	4.77292	1.22804	3.88661	0.000101654	0.00032515		NPIPA7	118.202	1.62834	0.263094	6.18921	6.04671e-10	2.10257e-08		LINC01772	22.3455	4.57411	0.9848	4.64471	3.40551e-06	1.34298e-05
CNBD2	23.4465	3.14112	0.639599	4.91108	9.05765e-07	6.53491e-06		LOC105378085	17.0785	4.76173	0.87644	5.43304	5.54032e-08	2.83341e-07		LOC107985939	28.7042	1.62492	0.408357	3.97916	6.91603e-05	0.000560881		RNU2-1	41.1349	4.56028	0.55444	8.22503	1.9515e-16	2.50185e-15
TCIRG1	430.916	3.14033	0.275692	11.3907	4.65142e-30	4.96673e-28		FAM53B-AS1	22.1788	4.75606	1.01225	4.69851	2.62062e-06	1.07792e-05		PCF11	1195.81	1.6206	0.198646	8.15824	3.39941e-16	3.95033e-14		ZMYND10	33.3054	4.54609	0.782095	5.81271	6.1469e-09	3.44422e-08
HNF1A-AS1	51.1884	3.13188	0.462944	6.76514	1.33181e-11	2.01339e-10		C9orf24	29.3011	4.7541	0.779585	6.09824	1.0724e-09	6.83193e-09		NFIL3	333.668	1.61026	0.205351	7.84149	4.45219e-15	4.43054e-13		LOC645202	78.8743	4.53268	0.497896	9.10367	8.73337e-20	1.45858e-18
HELZ2	926.647	3.12621	0.473468	6.60279	4.03504e-11	5.70473e-10		FAM153CP	61.5296	4.74456	0.628794	7.54548	4.50619e-14	4.54409e-13		TMEM81	41.2057	1.60012	0.36783	4.35016	1.36036e-05	0.0001393		LOC105373386	18.9368	4.52109	0.910097	4.9677	6.77512e-07	2.94193e-06
ALDH8A1	26.7476	3.12461	0.60087	5.20015	1.99126e-07	1.63227e-06		ADM5	181.603	4.73655	0.477718	9.91494	3.58484e-23	7.97003e-22		WDR97	54.4271	1.59962	0.399674	4.00232	6.27244e-05	0.000518015		CLDN11	417.636	4.51585	0.882905	5.11477	3.14128e-07	1.42831e-06
CD79A	57.8237	3.12443	0.645548	4.83996	1.29865e-06	9.11975e-06		FBLL1	26.3685	4.73362	1.14878	4.12057	3.77931e-05	0.000130418		PRANCR	32.9972	1.59907	0.395214	4.04608	5.20817e-05	0.000442707		SLC9A7P1	15.0842	4.51109	0.972677	4.63781	3.52124e-06	1.38545e-05
DDIT3	501.395	3.12425	0.200633	15.572	1.1288e-54	5.08914e-52		LOC105369306	11.1568	4.729	1.26857	3.7278	0.000193155	0.000589903		MTRNR2L9	16315.7	1.59255	0.171229	9.30069	1.39535e-20	2.88886e-18		LOC105377359	24.6639	4.50886	0.858529	5.25184	1.50589e-07	7.12839e-07
TAP1	864.842	3.11718	0.190466	16.3661	3.34072e-60	2.11801e-57		RNF165	38.9037	4.72809	1.10862	4.26485	2.00035e-05	7.20996e-05		GADD45A	1705.02	1.59057	0.232994	6.82666	8.69154e-12	4.71542e-10		FERMT3	81.9868	4.49767	0.458167	9.81667	9.54471e-23	2.02233e-21
LOC107985404	35.8391	3.11335	0.501565	6.20727	5.39117e-10	6.54163e-09		CELF6	23.9421	4.72487	0.847814	5.57301	2.5038e-08	1.33547e-07		DDIT3	501.395	1.58301	0.209906	7.54151	4.64569e-14	3.83845e-12		LOC105373759	27.9798	4.49718	0.874806	5.14077	2.73615e-07	1.25428e-06
LINC00641	627.789	3.11083	0.189439	16.4213	1.34682e-60	9.1081e-58		NRROS	12.0958	4.72136	1.08842	4.33781	1.43909e-05	5.30873e-05		LOC101927372	55.9223	1.58152	0.403953	3.91511	9.03618e-05	0.000708267		ABCB11	266.754	4.49251	0.456982	9.83081	8.29518e-23	1.77206e-21
TCAP	24.2189	3.11033	0.644602	4.82519	1.39871e-06	9.7717e-06		LOC100128288	105.056	4.71471	0.471481	9.99978	1.52742e-23	3.49319e-22		HMGCR	1233.6	1.56903	0.217124	7.22642	4.95902e-13	3.54912e-11		LOC105371441	20.4757	4.48886	0.772164	5.81335	6.12345e-09	3.43201e-08
GRTP1	73.8893	3.10393	0.548708	5.65679	1.54228e-08	1.52708e-07		SLC16A6	156.021	4.71227	0.380773	12.3755	3.54608e-35	1.9408e-33		CH507-145C22.1	84.6022	1.56668	0.32079	4.88382	1.04048e-06	1.49171e-05		MARVELD3	41.1174	4.48737	0.594672	7.54595	4.48986e-14	4.49919e-13
TNS1-AS1	13.0621	3.10232	0.816338	3.80029	0.000144526	0.000651587		CCN3	249.241	4.70824	0.341634	13.7815	3.29301e-43	3.06309e-41		PLK2	2365.01	1.56046	0.230803	6.761	1.37043e-11	7.01255e-10		MPPED2	32.8344	4.47979	0.866232	5.17158	2.32126e-07	1.07095e-06
BAAT	43.052	3.10014	0.607713	5.10133	3.37284e-07	2.64303e-06		LRRC66	39.4806	4.69581	0.658235	7.13394	9.75353e-13	8.60926e-12		ACTG1P20	105.167	1.55983	0.352324	4.42726	9.54382e-06	0.000101959		ATP6V1G2	42.5654	4.47802	0.81484	5.49558	3.89432e-08	1.98419e-07
LOC105370560	50.2725	3.09376	0.53044	5.83244	5.46242e-09	5.78099e-08		POPDC2	17.9275	4.69551	1.00789	4.65876	3.18126e-06	1.29263e-05		PIM3	1128.91	1.55686	0.233938	6.65502	2.83258e-11	1.33912e-09		NFAM1	11.9591	4.47222	1.07913	4.14428	3.40876e-05	0.000115896
PARP14	623.596	3.09263	0.346211	8.93281	4.15336e-19	1.54896e-17		KCNAB1	52.5569	4.68757	0.566624	8.2728	1.3085e-16	1.65401e-15		YJEFN3	98.1482	1.55452	0.377918	4.11338	3.89913e-05	0.000345116		C11orf96	68.6032	4.46459	0.935407	4.77289	1.81602e-06	7.45641e-06
IL24	310.125	3.09226	0.277128	11.1582	6.52703e-29	6.36636e-27		LINC02681	18.0725	4.6823	0.888908	5.26747	1.38316e-07	6.7318e-07		FLJ46875	111.333	1.54581	0.323753	4.77465	1.80023e-06	2.41263e-05		H2BC21	336.154	4.4596	0.326679	13.6513	1.98285e-42	1.67878e-40
LOC112268122	14.6408	3.09199	0.762684	4.05409	5.03288e-05	0.000251743		DSG3	31.2144	4.67445	0.791393	5.90661	3.49219e-09	2.09118e-08		FOSB	276.89	1.54126	0.339214	4.54363	5.52937e-06	6.41505e-05		POPDC2	17.9275	4.44976	1.01555	4.38162	1.17798e-05	4.29434e-05
PCSK6-AS1	29.2864	3.08652	0.710562	4.34377	1.40058e-05	7.93271e-05		TNFSF15	84.6983	4.64957	0.523424	8.883	6.50828e-19	1.01276e-17		LINC01004	179.834	1.54025	0.252049	6.11091	9.90628e-10	3.24422e-08		ZPLD2P	27.1784	4.44963	0.806042	5.52034	3.38336e-08	1.73801e-07
RUFY1-AS1	35.7894	3.08624	0.508924	6.06424	1.32575e-09	1.51447e-08		ZMYND10	33.3054	4.64669	0.841396	5.52259	3.34029e-08	1.75545e-07		LY6G5B	99.6811	1.53991	0.342697	4.49351	7.00576e-06	7.85727e-05		GEM	823.468	4.44874	0.259492	17.144	6.96564e-66	2.2229e-63
CHD5	49.2612	3.0788	0.506137	6.08294	1.17997e-09	1.35864e-08		LOC105370969	22.8486	4.64407	0.837687	5.54392	2.95771e-08	1.5643e-07		SEC24D	902.936	1.53829	0.192435	7.9938	1.30842e-15	1.40282e-13		LINC02012	12.6789	4.43878	1.12278	3.95339	7.7051e-05	0.000249651
MDK	1140.71	3.07294	0.503414	6.1042	1.03317e-09	1.19914e-08		RAMP2-AS1	119.875	4.6279	0.445863	10.3796	3.0691e-25	7.96775e-24		IER2	2035.67	1.53345	0.207954	7.37398	1.65604e-13	1.26596e-11		ARRDC3	2219.62	4.43439	0.385027	11.5171	1.08217e-30	4.20365e-29
TMEM169	33.3765	3.06044	0.490734	6.23646	4.47583e-10	5.49006e-09		ESAM	31.4955	4.62657	0.861447	5.3707	7.84324e-08	3.93737e-07		ZNF674-AS1	102.908	1.5294	0.267169	5.72445	1.0377e-08	2.62884e-07		LINC01978	31.2266	4.42955	0.679877	6.51523	7.25798e-11	5.11734e-10
ATCAY	80.8538	3.05936	0.493631	6.19766	5.73086e-10	6.91658e-09		LOC107986334	60.9839	4.62321	0.498464	9.27491	1.77773e-20	3.21214e-19		HLA-E	2094.37	1.5241	0.119638	12.7393	3.5766e-37	4.02635e-34		STING1	392.011	4.41077	0.470575	9.37316	7.03944e-21	1.27975e-19
MX1	664.122	3.05482	0.555559	5.49864	3.82725e-08	3.53263e-07		IFIT3	777.827	4.61475	0.298025	15.4844	4.41972e-54	8.33439e-52		HERPUD1	1209.56	1.52254	0.162243	9.38433	6.33168e-21	1.35769e-18		RASL10B	158.892	4.41063	0.640774	6.88329	5.84871e-12	4.69141e-11
SPEF1	29.4711	3.05379	0.646246	4.72543	2.29627e-06	1.53802e-05		SLC25A34	93.399	4.60798	0.386988	11.9073	1.08438e-32	4.95446e-31		EGR1	445.863	1.51589	0.326848	4.63791	3.51954e-06	4.33315e-05		MAF	117.938	4.40253	0.649198	6.78149	1.18947e-11	9.19266e-11
GCNA	96.7949	3.05245	0.34422	8.86773	7.46549e-19	2.68546e-17		LOC105374869	11.5472	4.5895	1.24499	3.68637	0.000227474	0.000685553		ASH1L-AS1	69.1823	1.51327	0.359317	4.21153	2.53648e-05	0.000237335		LOC101929431	120.112	4.40205	0.406505	10.829	2.50832e-27	7.73107e-26
IGFL2-AS1	85.999	3.05213	0.602412	5.06651	4.05169e-07	3.13265e-06		LOC105374988	15.5307	4.57573	0.942163	4.85663	1.19402e-06	5.11533e-06		KRT10	497.736	1.50843	0.229018	6.5865	4.5033e-11	2.04316e-09		FGF1	72.6458	4.3879	1.14099	3.8457	0.000120211	0.000377809
TSC22D3	2270.35	3.04697	0.163447	18.6419	1.46805e-77	1.93721e-74		LOC100287808	57.4369	4.57191	0.852828	5.36089	8.28143e-08	4.14631e-07		MSX1	297.67	1.5021	0.324906	4.6232	3.77864e-06	4.59964e-05		PIWIL2	29.7457	4.3717	0.724641	6.03292	1.61024e-09	9.68152e-09
RNA5S1	31.2106	3.03587	0.811692	3.74018	0.000183892	0.000807809		EFNA2	41.5054	4.56704	1.08839	4.19613	2.71511e-05	9.58466e-05		RTN4R	67.8357	1.50115	0.284836	5.27023	1.3625e-07	2.54314e-06		TRIM58	51.5309	4.36407	0.762208	5.72556	1.03093e-08	5.62898e-08
L1TD1	50.6431	3.03258	0.635111	4.77489	1.79809e-06	1.22993e-05		ATP2A1	59.89	4.55776	0.731361	6.23188	4.60867e-10	3.05987e-09		MTRNR2L8	37262.8	1.49538	0.17206	8.69101	3.5923e-18	5.5303e-16		B3GNT6	21.1355	4.36282	0.934921	4.66651	3.06358e-06	1.21693e-05
LOC105377046	16.5486	3.02912	0.773093	3.91819	8.92178e-05	0.00042104		GDF9	29.5019	4.55157	0.804891	5.65489	1.55947e-08	8.52609e-08		VAMP2	1019.01	1.48659	0.170939	8.69658	3.42035e-18	5.31097e-16		ADAMTS1	2849.49	4.35955	0.891828	4.88833	1.01697e-06	4.31654e-06
LOC728743	51.8007	3.02597	0.63735	4.74773	2.05712e-06	1.38931e-05		FOXD4	23.5867	4.53852	0.824487	5.50466	3.69872e-08	1.93695e-07		ICAM5	158.298	1.48507	0.24483	6.06572	1.31361e-09	4.19517e-08		GBP1	351.006	4.35519	0.739422	5.88999	3.86209e-09	2.21853e-08
PIK3AP1	33.1541	3.01949	0.550986	5.48015	4.2496e-08	3.89061e-07		LONRF3	237.825	4.53678	0.580524	7.81498	5.49717e-15	6.075e-14		SMG1P7	47.4858	1.47997	0.344177	4.30002	1.70783e-05	0.000169859		LOC107984948	113.465	4.35263	0.474024	9.1823	4.21986e-20	7.24608e-19
GOLGA6C	28.9516	3.01871	0.599426	5.03599	4.75383e-07	3.62441e-06		GJB2	24.8996	4.53468	0.965606	4.6962	2.65043e-06	1.08932e-05		CDK2AP2	483.891	1.47983	0.22096	6.69728	2.1234e-11	1.0365e-09		DGKB	29.1259	4.34901	0.823361	5.28202	1.27768e-07	6.10527e-07
ZNF585B	78.4188	3.01568	0.731466	4.12279	3.74319e-05	0.000192648		AREG	241.259	4.53273	0.465834	9.73036	2.23797e-22	4.67024e-21		AKAP17A	846.952	1.47554	0.195046	7.5651	3.87558e-14	3.24683e-12		UCKL1-AS1	54.8875	4.34496	0.623843	6.96483	3.28802e-12	2.7151e-11
C21orf62	118.688	3.01495	0.403861	7.46532	8.31003e-14	1.71161e-12		MOG	13.8484	4.52935	1.17739	3.84695	0.000119597	0.000378576		MTRNR2L2	42363.4	1.47213	0.180827	8.14109	3.91727e-16	4.4376e-14		AGER	184.665	4.34013	0.404486	10.73	7.36e-27	2.15633e-25
NHLH1	31.4853	3.01494	0.514307	5.86214	4.56945e-09	4.87664e-08		HOXA9	100.828	4.52258	1.07622	4.20228	2.64244e-05	9.34722e-05		LINC01089	146.222	1.46079	0.246238	5.93244	2.98459e-09	8.75867e-08		SLC23A3	22.1592	4.32172	0.757704	5.70371	1.17229e-08	6.35399e-08
THEMIS2	34.1034	3.01345	0.668719	4.5063	6.59678e-06	4.03362e-05		LOC101930112	35.2295	4.51057	0.61349	7.35231	1.9481e-13	1.8545e-12		PHLDA2	515.349	1.46064	0.310689	4.7013	2.58509e-06	3.30701e-05		MOGAT3	51.2948	4.32086	0.528874	8.16993	3.08574e-16	3.89339e-15
BIRC3	427.399	3.00495	0.217218	13.8338	1.59379e-43	3.8041e-41		SMIM31	28.7463	4.50527	0.728895	6.18096	6.37145e-10	4.1613e-09		TRAF4	1331.95	1.45184	0.183274	7.92166	2.34352e-15	2.45416e-13		LINC02381	150.865	4.31807	0.644864	6.6961	2.14055e-11	1.60642e-10
IRF1	552.505	3.00082	0.165084	18.1776	7.77145e-74	8.29827e-71		MIR762HG	41.348	4.50309	0.746272	6.03412	1.59833e-09	1.00013e-08		LOC107984334	197.177	1.44892	0.302481	4.79014	1.66668e-06	2.26056e-05		LYPD3	31.6714	4.31296	0.72273	5.96759	2.40781e-09	1.41448e-08
NWD1	20.0024	2.99898	0.727104	4.12456	3.71444e-05	0.000191606		MCTP1	32.986	4.50012	0.668058	6.73612	1.62674e-11	1.27526e-10		UBE2S	2609.82	1.44767	0.176461	8.20393	2.32662e-16	2.81256e-14		FGD5P1	17.7479	4.30333	0.958243	4.49086	7.09374e-06	2.67003e-05
PSMB8	302.434	2.99765	0.208052	14.4082	4.59565e-47	1.33195e-44		FRRS1L	102.907	4.49655	0.425917	10.5573	4.69767e-26	1.28724e-24		BAG3	1101.02	1.44473	0.244777	5.90225	3.58587e-09	1.02848e-07		LOC105372097	30.2505	4.30091	0.70523	6.09859	1.07011e-09	6.57111e-09
MXD1	541.33	2.99599	0.272905	10.9781	4.86896e-28	4.40989e-26		ZNF534	25.9612	4.49187	0.800579	5.61077	2.01426e-08	1.08722e-07		FDPS	1143.29	1.44284	0.12662	11.395	4.42644e-30	3.32204e-27		LINC02099	41.4391	4.29028	0.481267	8.91456	4.89776e-19	7.77903e-18
BEST1	31.0534	2.9959	0.576794	5.19406	2.05761e-07	1.6792e-06		SGSM1	73.1325	4.49049	0.595721	7.53791	4.77561e-14	4.80643e-13		JMJD6	710.425	1.43982	0.228839	6.29184	3.13724e-10	1.16272e-08		TNFSF10	14.2324	4.28616	0.873358	4.90768	9.21593e-07	3.93265e-06
AOC3	70.4381	2.99347	0.430736	6.94966	3.6616e-12	6.00052e-11		BMP2	371.652	4.4885	0.241748	18.5668	5.96136e-77	3.25412e-74		LOC112268301	91.0915	1.43864	0.274215	5.2464	1.55104e-07	2.84784e-06		FSD2	40.5535	4.27808	0.779054	5.49138	3.98798e-08	2.0305e-07
TG	18.9732	2.97291	0.71373	4.16532	3.10917e-05	0.000162868		ATP6V1FNB	34.2087	4.47919	0.704746	6.35575	2.07418e-10	1.43799e-09		GEM	823.468	1.43379	0.261777	5.47713	4.3227e-08	9.25807e-07		SLC17A7	45.1198	4.27532	0.514271	8.31337	9.30185e-17	1.22507e-15
APOL1	189.541	2.96961	0.275352	10.7848	4.06186e-27	3.32694e-25		LAX1	17.8124	4.47643	0.990246	4.52052	6.16875e-06	2.41249e-05		RNASEK-C17orf49	183.278	1.42229	0.260478	5.46031	4.75314e-08	1.00722e-06		NR4A1	1213.06	4.27358	0.294184	14.5269	8.18768e-48	9.28071e-46
LRG1	13.7228	2.96723	0.74644	3.97517	7.03283e-05	0.000339638		C7orf61	42.0641	4.47609	0.634497	7.05454	1.73174e-12	1.4862e-11		PTMS	3548.05	1.42169	0.167579	8.4837	2.18138e-17	3.09378e-15		FAM153CP	61.5296	4.27326	0.586313	7.28836	3.13747e-13	2.91449e-12
LOC107987097	104.384	2.96324	0.303238	9.772	1.48493e-22	7.62691e-21		SLC6A15	221.479	4.46409	0.310676	14.3689	8.10611e-47	9.49972e-45		RPL36A	6052.88	1.42064	0.25321	5.61052	2.01719e-08	4.7433e-07		SLC6A10P	25.3143	4.27314	0.955395	4.47264	7.72589e-06	2.89014e-05
ZFP36	940.733	2.96042	0.190019	15.5796	1.00169e-54	4.61869e-52		SNORA21	23.1899	4.46314	1.21559	3.67159	0.000241042	0.00072316		TBX2	914.196	1.41885	0.153603	9.23708	2.53327e-20	5.06991e-18		IRF7	140.198	4.27116	0.466423	9.15727	5.32286e-20	9.0576e-19
CFAP53	16.1044	2.95854	0.722233	4.09638	4.19653e-05	0.000213114		MSANTD1	23.4944	4.4608	0.986641	4.5212	6.14904e-06	2.40523e-05		JUND	1970.92	1.41507	0.146647	9.64948	4.94051e-22	1.20658e-19		LOC100287808	57.4369	4.2616	0.55539	7.67317	1.678e-14	1.75881e-13
KCNA7	32.9782	2.95705	0.592594	4.99002	6.0374e-07	4.51149e-06		LOC112267989	15.5397	4.46025	1.16163	3.83964	0.000123217	0.000389321		H2BC12	580.743	1.41316	0.219427	6.44023	1.19293e-10	4.85035e-09		PDE6A	97.5605	4.25738	0.45722	9.31145	1.26102e-20	2.24142e-19
MOGAT3	51.2948	2.95658	0.530372	5.57455	2.48174e-08	2.36262e-07		TCAP	24.2189	4.44454	1.15182	3.85871	0.000113987	0.000361756		H2AW	72.7989	1.40812	0.318496	4.42115	9.81782e-06	0.000104762		LINC01502	28.7738	4.24819	1.04757	4.05529	5.00726e-05	0.000166185
FSD2	40.5535	2.94433	0.790268	3.72574	0.000194743	0.000850946		RNA5-8SN5	498.116	4.44015	0.693561	6.40196	1.53396e-10	1.08154e-09		RPL13A	19255.8	1.40769	0.208808	6.74153	1.56722e-11	7.92945e-10		LOC112267965	20.4948	4.23769	1.17178	3.61646	0.000298664	0.000876572
LL22NC03-13G6.2	57.9711	2.94165	0.573767	5.1269	2.94547e-07	2.33572e-06		PTGER4P2-CDK2AP2P2	22.3087	4.43303	1.17289	3.77958	0.000157092	0.000485773		C1QTNF6	188.801	1.40581	0.247722	5.67495	1.38732e-08	3.39517e-07		LOC107985942	24.3903	4.23759	0.714137	5.93385	2.95904e-09	1.71883e-08
HES7	102.653	2.93588	0.406733	7.21821	5.26747e-13	9.74171e-12		H3C4	14.6386	4.41427	0.939371	4.69918	2.61211e-06	1.07506e-05		MXD3	131.221	1.40451	0.234519	5.98889	2.11281e-09	6.41751e-08		C21orf62	118.688	4.23722	0.406971	10.4116	2.19477e-25	5.78476e-24
ADAMTSL4-AS1	17.6244	2.93176	0.796239	3.68201	0.000231404	0.000994223		OLAH	16.6906	4.40768	0.969439	4.54663	5.45116e-06	2.14928e-05		RPS19	14418.4	1.40115	0.235671	5.94535	2.75865e-09	8.15907e-08		VGF	128.954	4.23515	0.430318	9.84189	7.42995e-23	1.58886e-21
LOC100272217	39.9662	2.93066	0.477691	6.13505	8.51298e-10	9.94308e-09		SUGCT-AS1	13.6133	4.40634	0.914997	4.81569	1.46695e-06	6.21124e-06		SOCS3	310.131	1.39788	0.256364	5.45271	4.96067e-08	1.04561e-06		CDKN1C	190.885	4.23412	0.553584	7.64855	2.03256e-14	2.10913e-13
HSD17B8	56.2902	2.92734	0.522132	5.60651	2.06452e-08	1.99358e-07		ACHE	24.2251	4.40318	0.948773	4.64092	3.46869e-06	1.40201e-05		TSC22D3	2270.35	1.3977	0.121726	11.4823	1.61911e-30	1.32561e-27		LINC01567	8.44831	4.23398	1.11388	3.80111	0.000144048	0.000447372
PLIN1	13.7789	2.92639	0.776217	3.77006	0.000163205	0.000725644		PTAFR	59.6419	4.40202	0.564367	7.79992	6.19458e-15	6.79864e-14		CDR2	666.611	1.39222	0.188256	7.39532	1.41072e-13	1.09056e-11		LOC100505685	29.4245	4.23297	0.642904	6.58414	4.5754e-11	3.30573e-10
CHAC1	388.875	2.92473	0.271242	10.7827	4.15334e-27	3.38405e-25		LOC101927610	26.7578	4.39672	0.810141	5.4271	5.72763e-08	2.92487e-07		TMA7	1515.42	1.39137	0.284314	4.89379	9.89141e-07	1.43219e-05		IL10	24.6887	4.22799	0.684919	6.17298	6.70154e-10	4.21243e-09
NR1D1	499.637	2.92018	0.18679	15.6335	4.30828e-55	2.13186e-52		EHF	39.6081	4.39448	1.13324	3.87781	0.000105403	0.0003359		THAP3	216.601	1.39114	0.20266	6.86443	6.67585e-12	3.73433e-10		LERFS	18.0692	4.22686	1.17066	3.61066	0.000305418	0.000894435
LOC112268474	18.3639	2.91756	0.675231	4.32082	1.55448e-05	8.71193e-05		NECTIN4	34.5007	4.39138	1.15625	3.79794	0.000145905	0.000454361		RPL37	7984.98	1.39027	0.243961	5.69873	1.20702e-08	3.01538e-07		DUSP8	246.242	4.22291	0.255545	16.5251	2.41897e-61	6.2721e-59
HRK	56.7858	2.91742	0.481161	6.06329	1.33365e-09	1.52177e-08		PGF	94.1255	4.38798	0.545532	8.04348	8.732e-16	1.0362e-14		DMPK	615.318	1.38046	0.134597	10.2563	1.10902e-24	3.69919e-22		GGT6	49.9369	4.21005	0.634527	6.63494	3.24624e-11	2.38952e-10
DLGAP1-AS2	122.233	2.91042	0.452243	6.43553	1.23047e-10	1.62524e-09		DNAJC5B	29.1868	4.38725	0.895511	4.89916	9.62463e-07	4.17927e-06		ZFAS1	1393.78	1.38037	0.212031	6.51022	7.50399e-11	3.20067e-09		FOXD4L5	21.944	4.20658	0.819887	5.13068	2.8869e-07	1.31901e-06
AGMAT	53.2631	2.90676	0.660597	4.40021	1.08148e-05	6.29586e-05		STC1	1229.56	4.38641	0.214331	20.4655	4.3678e-93	5.66257e-90		TCEA2	180.595	1.37856	0.212915	6.47469	9.50065e-11	3.97044e-09		ZNF547	46.362	4.20644	0.598868	7.02399	2.15624e-12	1.8189e-11
LOC100996419	31.9753	2.90607	0.484034	6.00386	1.92676e-09	2.14898e-08		BCL2L11	419.706	4.38254	0.307971	14.2303	5.93871e-46	6.41597e-44		RP9	224.281	1.37403	0.29924	4.59174	4.39559e-06	5.25023e-05		LOC100128288	105.056	4.20437	0.408966	10.2805	8.62705e-25	2.16386e-23
ZNF154	59.1959	2.8987	0.540868	5.35935	8.35224e-08	7.3165e-07		SLFN14	57.3042	4.37686	0.515463	8.49112	2.04661e-17	2.78928e-16		RPL22L1	470.184	1.37375	0.269011	5.10666	3.27903e-07	5.43848e-06		HIPK1-AS1	15.9861	4.20194	0.957867	4.38677	1.15045e-05	4.19916e-05
TRIB3	1080.65	2.89714	0.172265	16.8179	1.80511e-63	1.40854e-60		LSMEM2	15.1636	4.37237	1.10594	3.95355	7.69998e-05	0.000251727		RPLP2	4952.16	1.3731	0.229698	5.97785	2.26101e-09	6.79888e-08		ZNF492	48.284	4.20037	0.518052	8.10801	5.14547e-16	6.34557e-15
DSG2	954.508	2.89691	0.387607	7.47384	7.7889e-14	1.60754e-12		SLC17A7	45.1198	4.36343	1.09824	3.97312	7.09385e-05	0.000233531		HMGB2	2609.31	1.37167	0.191199	7.17403	7.28202e-13	5.04476e-11		CACNG5	64.328	4.19447	0.472687	8.87366	7.07787e-19	1.10388e-17
LOC107986485	46.4352	2.89573	0.496406	5.83339	5.43139e-09	5.75415e-08		C1orf162	158.678	4.35966	0.42903	10.1617	2.9397e-24	7.09049e-23		SERTAD3	523.224	1.35602	0.276129	4.91083	9.06911e-07	1.32807e-05		NEFM	165.372	4.18899	1.08392	3.86466	0.000111244	0.000351757
CNNM1	116.195	2.89515	0.654191	4.42554	9.62019e-06	5.66544e-05		CFP	21.4882	4.34975	0.967823	4.49436	6.97787e-06	2.71205e-05		DDIT4	2414.48	1.35294	0.260022	5.20318	1.9591e-07	3.46057e-06		COLEC11	25.8837	4.1816	0.727896	5.74477	9.20447e-09	5.0577e-08
GADD45B	1792.23	2.89426	0.383833	7.54042	4.68478e-14	9.92117e-13		LILRB3	71.7969	4.34852	0.542601	8.01422	1.1084e-15	1.30264e-14		RPL12	6452.32	1.35152	0.228885	5.9048	3.53077e-09	1.01754e-07		LOC105378329	16.6768	4.17694	1.01543	4.11346	3.89777e-05	0.000131509
LAT	84.8127	2.8927	0.351078	8.23949	1.72942e-16	4.79979e-15		KCNH3	46.1594	4.34738	1.0974	3.96153	7.44725e-05	0.00024408		ZFAND2A	245.747	1.35043	0.323508	4.17432	2.98878e-05	0.000274803		LOC105371227	15.1763	4.17593	0.983563	4.24571	2.17899e-05	7.63751e-05
ANGPTL4	110.6	2.88992	0.70611	4.09274	4.26311e-05	0.000216279		HSP90AB4P	16.7945	4.33539	0.999005	4.33971	1.42671e-05	5.26775e-05		KLF10	732.834	1.35012	0.235289	5.73814	9.57218e-09	2.45604e-07		NR1D1	499.637	4.17344	0.191981	21.7388	8.81292e-105	1.21871e-101
TSLP	64.3972	2.88941	0.502475	5.75035	8.90577e-09	9.153e-08		H2AC15	8.92062	4.33435	1.14905	3.77213	0.000161863	0.000499334		SOX9	558.166	1.34774	0.163989	8.2185	2.06069e-16	2.50791e-14		S100A5	24.6474	4.16853	0.751717	5.54534	2.93388e-08	1.51462e-07
CHRNB2	18.4313	2.8882	0.718585	4.01929	5.83728e-05	0.000286886		RSPH4A	19.3583	4.32073	0.854685	5.05535	4.29601e-07	1.96326e-06		STK32C	193.454	1.34769	0.220738	6.10539	1.02549e-09	3.34016e-08		LAX1	17.8124	4.16843	0.844397	4.93657	7.95081e-07	3.41882e-06
LGALS9	54.0707	2.88506	0.774073	3.72711	0.000193686	0.000847001		SYT7	50.3731	4.3098	0.733758	5.8736	4.26443e-09	2.52374e-08		TGFB2	286.486	1.34439	0.275299	4.88338	1.04284e-06	1.49313e-05		SNORA72	9.61797	4.16604	1.03328	4.03187	5.53345e-05	0.000182655
LOC399900	14.9593	2.88254	0.722936	3.98727	6.68388e-05	0.000324641		IZUMO2	29.8082	4.30893	0.67892	6.34673	2.19934e-10	1.52019e-09		SNHG32	1073.99	1.34432	0.142647	9.42407	4.33923e-21	9.41665e-19		RASGEF1B	19.128	4.15947	0.9979	4.16822	3.06981e-05	0.000105234
HERC6	206.039	2.88083	0.433555	6.64467	3.03888e-11	4.36541e-10		IGFBP1	52.1581	4.30003	0.936211	4.59301	4.36893e-06	1.74345e-05		TAMALIN	180.015	1.34366	0.351097	3.82702	0.000129702	0.000951603		COL11A2	126.262	4.15732	0.438293	9.48527	2.41761e-21	4.59235e-20
DTX3L	462.616	2.87982	0.289574	9.94502	2.65111e-23	1.44975e-21		CD36	24.6854	4.29838	0.900108	4.7754	1.79347e-06	7.51648e-06		SPRED3	153.998	1.34359	0.290101	4.63147	3.63081e-06	4.44281e-05		AARD	45.291	4.15701	0.687135	6.04978	1.45048e-09	8.77438e-09
HYPK	71.1119	2.87904	0.569868	5.05212	4.36932e-07	3.35268e-06		CDK5R1	326.641	4.29832	0.308518	13.9322	4.04001e-44	3.95292e-42		PER1	662.083	1.34255	0.141018	9.52044	1.72455e-21	4.08718e-19		PTGS2	1212.44	4.15641	0.469692	8.84922	8.8133e-19	1.35619e-17
LOC107985678	27.7231	2.87811	0.656312	4.38527	1.1584e-05	6.69923e-05		AICDA	14.8315	4.29658	1.05866	4.05849	4.93903e-05	0.00016702		C1S	1012.32	1.34055	0.286507	4.67894	2.88359e-06	3.6423e-05		SYT5	13.5736	4.15535	0.864711	4.80548	1.54381e-06	6.40723e-06
KLHL32	52.2538	2.87602	0.537109	5.35463	8.57297e-08	7.49045e-07		FABP3	62.0066	4.29603	0.567501	7.57008	3.73e-14	3.79271e-13		RASSF1	342.065	1.33853	0.203908	6.56442	5.22363e-11	2.32891e-09		MIR762HG	41.348	4.15501	0.536859	7.73948	9.9826e-15	1.07179e-13
TLR7	30.5075	2.87416	0.665011	4.32197	1.54644e-05	8.67406e-05		NLRP12	104.388	4.28903	0.488694	8.77651	1.68627e-18	2.51823e-17		HOXB7	289.693	1.33515	0.210381	6.34635	2.20478e-10	8.48559e-09		SCRG1	26.2339	4.14655	0.796416	5.20652	1.92419e-07	8.97133e-07
APC2	43.9909	2.86972	0.427357	6.71504	1.8802e-11	2.78638e-10		CCNP	26.798	4.28878	0.986319	4.34827	1.37217e-05	5.07903e-05		RPL37A	9481.81	1.33266	0.263605	5.05553	4.29186e-07	6.90223e-06		RNF112	47.0526	4.14452	0.546821	7.57929	3.47439e-14	3.52245e-13
LAT2	22.1082	2.8655	0.685966	4.17732	2.94963e-05	0.000155192		LOC100996419	31.9753	4.28794	0.751441	5.70629	1.15465e-08	6.44706e-08		MTMR11	200.18	1.33117	0.205691	6.47172	9.68938e-11	4.02252e-09		NFKBIZ	383.145	4.14164	0.216831	19.1008	2.48886e-81	1.66537e-78
KIF6	16.9132	2.86201	0.686742	4.16751	3.07941e-05	0.000161393		LOC105374985	28.6809	4.28433	0.650686	6.58433	4.5694e-11	3.39846e-10		SCD	6958.24	1.32779	0.240311	5.52528	3.28961e-08	7.26938e-07		LHX9	48.3919	4.13225	0.953683	4.33294	1.4713e-05	5.28561e-05
KCNE4	57.1395	2.84889	0.689797	4.13005	3.62692e-05	0.000187568		LOC100335030	87.9451	4.23219	0.803502	5.26718	1.38536e-07	6.7409e-07		ZNF286B	114.25	1.32538	0.269967	4.90944	9.13387e-07	1.33538e-05		CRYAB	143.929	4.12702	0.807763	5.1092	3.23526e-07	1.46943e-06
PRSS27	14.6028	2.84691	0.735903	3.8686	0.000109464	0.000505764		PABPC1P2	79.8131	4.23161	0.508528	8.32129	8.70089e-17	1.11962e-15		NUAK2	419.315	1.31965	0.193284	6.82748	8.64195e-12	4.70268e-10		LUADT1	36.4075	4.12142	0.694083	5.93793	2.88636e-09	1.67849e-08
LOC105372282	23.0626	2.84682	0.61554	4.62492	3.74737e-06	2.40362e-05		LVRN	12.1544	4.22716	1.02818	4.11131	3.93429e-05	0.000135405		ERMAP	133.337	1.31952	0.269375	4.89845	9.65948e-07	1.40086e-05		LOC107984910	31.1587	4.11936	0.609589	6.7576	1.40298e-11	1.0727e-10
MTRNR2L4	32.8847	2.83223	0.610082	4.64238	3.44423e-06	2.22325e-05		POU5F2	26.6523	4.2271	0.715682	5.90639	3.49687e-09	2.09338e-08		DANCR	388.342	1.31802	0.277313	4.75282	2.00601e-06	2.65155e-05		GDF9	29.5019	4.11649	0.652954	6.30441	2.89296e-10	1.89961e-09
ADCY10	26.6289	2.83052	0.622525	4.54683	5.44597e-06	3.37883e-05		LOC100128006	17.4241	4.2269	1.05777	3.99603	6.44141e-05	0.000213373		SLC26A6	295.518	1.31751	0.184791	7.12975	1.00553e-12	6.73297e-11		LINC00672	128.581	4.11398	0.312505	13.1645	1.40466e-39	9.71231e-38
FBLL1	26.3685	2.82552	0.620569	4.55312	5.28556e-06	3.28836e-05		ALDH8A1	26.7476	4.22357	0.83596	5.05236	4.36384e-07	1.99118e-06		CLK3	436.465	1.31483	0.177297	7.41596	1.20746e-13	9.37447e-12		SLC44A4	30.3818	4.11354	0.676995	6.07618	1.23076e-09	7.5065e-09
IL15RA	45.5113	2.82429	0.610149	4.62886	3.67692e-06	2.36367e-05		LOC112268202	24.964	4.22219	0.835354	5.05438	4.318e-07	1.972e-06		CLEC11A	456.75	1.31249	0.209493	6.26508	3.72638e-10	1.35322e-08		DUSP15	21.6018	4.11196	1.0015	4.1058	4.02924e-05	0.000135648
KLB	23.2067	2.8211	0.670418	4.20798	2.57667e-05	0.000137567		AGER	184.665	4.20167	0.35861	11.7165	1.04863e-31	4.34167e-30		TPT1	14848.4	1.31088	0.213573	6.13787	8.36379e-10	2.81433e-08		SLFN14	57.3042	4.10841	0.54016	7.60592	2.82879e-14	2.89623e-13
SLC14A2	25.2211	2.81924	0.678933	4.15245	3.28935e-05	0.000171377		ZNF556	182.285	4.18315	0.446462	9.36957	7.28302e-21	1.35248e-19		OAZ1	5054.51	1.3075	0.190289	6.87112	6.37007e-12	3.58555e-10		SVOP	44.3735	4.10107	0.599371	6.84229	7.79374e-12	6.16809e-11
IFITM3	2828.32	2.8187	0.151219	18.6398	1.52777e-77	1.93721e-74		LINC02078	30.9862	4.17236	0.832981	5.00895	5.47272e-07	2.46516e-06		TMEM158	1616.97	1.3074	0.221497	5.90257	3.57875e-09	1.02808e-07		ZFP36	940.733	4.09538	0.176684	23.1791	7.39809e-119	7.67293e-115
PLSCR1	450.788	2.81831	0.346098	8.1431	3.85273e-16	1.02176e-14		SLC26A5	54.4312	4.16535	0.752361	5.53637	3.08796e-08	1.62903e-07		RPS17	11111.3	1.30735	0.23838	5.48431	4.15081e-08	8.93243e-07		RGCC	108.951	4.09159	0.610834	6.69837	2.10757e-11	1.58454e-10
IQCN	22.8271	2.81754	0.682803	4.12644	3.68422e-05	0.000190338		CDKL2	31.4772	4.14052	1.11466	3.7146	0.000203526	0.000619115		MIB2	333.97	1.30288	0.19016	6.85149	7.30871e-12	4.07568e-10		LOC112268072	20.4689	4.09149	0.8104	5.04873	4.44763e-07	1.98317e-06
FABP3	62.0066	2.81593	0.567772	4.95961	7.06347e-07	5.21104e-06		MMP3	395.647	4.13007	0.705049	5.85784	4.68922e-09	2.76252e-08		CRNDE	101.846	1.29754	0.27127	4.78322	1.72513e-06	2.32756e-05		LGALS9	54.0707	4.09008	0.513846	7.95974	1.72396e-15	2.01693e-14
CCDC92B	99.2497	2.81545	0.445591	6.31846	2.6419e-10	3.35623e-09		SLC44A4	30.3818	4.12754	0.924233	4.46591	7.97288e-06	3.07058e-05		RPS28	3233.24	1.29736	0.234436	5.53398	3.13051e-08	6.95274e-07		BMP7	176.017	4.09004	0.287716	14.2155	7.3392e-46	7.49936e-44
CD300LG	15.0678	2.81133	0.691594	4.065	4.80318e-05	0.000241265		IFI44	364.366	4.11864	0.417518	9.86457	5.92891e-23	1.30004e-21		IL18BP	86.1817	1.29683	0.336154	3.85784	0.000114392	0.000858508		GYS2	19.1158	4.08202	0.774657	5.26946	1.36828e-07	6.51415e-07
JAK3	50.496	2.80411	0.549738	5.10082	3.38192e-07	2.6481e-06		INSIG1	2007.47	4.11707	0.243241	16.9259	2.89839e-64	9.24944e-62		RPS20	6593.54	1.29655	0.248275	5.22226	1.76752e-07	3.1848e-06		PRSS27	14.6028	4.08184	1.05768	3.85923	0.000113745	0.000358736
C6orf141	55.2858	2.80047	0.61171	4.5781	4.69222e-06	2.95089e-05		LOC105376447	15.7662	4.10947	1.02892	3.99395	6.49812e-05	0.000215114		BBC3	507.575	1.29646	0.251549	5.15392	2.55095e-07	4.3718e-06		ACSL6	36.8872	4.07704	0.726375	5.61285	1.99018e-08	1.04804e-07
SLC3A2	5959.45	2.79533	0.150298	18.5986	3.29904e-77	3.93711e-74		GEM	823.468	4.10355	0.236521	17.3496	1.98596e-67	7.10256e-65		EBP	418.305	1.29367	0.143836	8.99409	2.38195e-19	4.16541e-17		LOC105378532	10.1847	4.07114	0.984361	4.13582	3.53693e-05	0.000120017
SP110	399.374	2.79205	0.291702	9.57158	1.05287e-21	5.02605e-20		LOC102724351	30.7817	4.09588	0.971288	4.21696	2.47622e-05	8.80881e-05		SLC25A25	685.212	1.28994	0.20442	6.31025	2.78583e-10	1.04321e-08		ZNF665	158.785	4.07001	0.377996	10.7673	4.90978e-27	1.46749e-25
LOC112268202	24.964	2.78548	0.545136	5.10969	3.22692e-07	2.54243e-06		LSINCT5	50.7749	4.09117	0.702898	5.82043	5.86957e-09	3.40757e-08		NFYC-AS1	66.4539	1.28613	0.293163	4.38707	1.14886e-05	0.00012024		SLC35F1	81.3416	4.06978	0.844725	4.81788	1.4509e-06	6.03734e-06
CSF1	561.909	2.78512	0.210719	13.2173	6.97526e-40	1.31032e-37		MAS1	68.1239	4.08952	0.470617	8.68969	3.63415e-18	5.24587e-17		SMG1P6	70.6242	1.28265	0.305144	4.20342	2.62908e-05	0.000245489		MKRN2OS	24.6584	4.06475	0.832239	4.88412	1.03894e-06	4.40079e-06
HLA-B	3885.25	2.78148	0.176627	15.7478	7.10811e-56	3.79498e-53		CDH23	52.0913	4.08222	0.675942	6.03931	1.54777e-09	9.69949e-09		ETS2	1461.98	1.28238	0.184772	6.94034	3.91167e-12	2.31766e-10		LOC107984745	8.00194	4.0632	1.12435	3.61382	0.000301714	0.000884711
MSX1	297.67	2.7773	0.334637	8.29943	1.04611e-16	2.99344e-15		IFITM1	1153.46	4.08068	0.253849	16.0752	3.80721e-58	8.67835e-56		FDFT1	1256.37	1.28238	0.162824	7.87583	3.38478e-15	3.44445e-13		PAK3	170.666	4.04505	0.447065	9.04801	1.45595e-19	2.40069e-18
CDH23	52.0913	2.77475	0.561972	4.93753	7.91191e-07	5.78856e-06		LOC105373609	15.4915	4.08056	0.968957	4.21129	2.53921e-05	9.00816e-05		DUSP8	246.242	1.28114	0.184656	6.93797	3.97785e-12	2.33384e-10		LINC01754	9.66038	4.04355	1.03395	3.91078	9.19979e-05	0.000294766
LINC01530	58.4857	2.77445	0.490851	5.65233	1.58288e-08	1.56194e-07		LOC105370560	50.2725	4.06866	0.609273	6.67789	2.42408e-11	1.86232e-10		CCT6P1	88.1255	1.27816	0.308366	4.14494	3.3991e-05	0.000307507		MACC1	38.5877	4.04324	0.679294	5.95211	2.64699e-09	1.54579e-08
PMAIP1	1783.15	2.77127	0.144766	19.1431	1.10557e-81	1.72537e-78		LOC107985441	21.0069	4.06671	1.02503	3.96741	7.26594e-05	0.000238741		ZNF862	127.765	1.2778	0.242394	5.27159	1.35247e-07	2.52967e-06		CDH7	17.8587	4.037	1.04767	3.8533	0.000116537	0.000367039
LSINCT5	50.7749	2.7695	0.654769	4.22974	2.33959e-05	0.000126037		LOC105376484	47.2568	4.06382	0.727942	5.58262	2.36928e-08	1.26665e-07		RIT1	562.543	1.27687	0.186871	6.83289	8.32237e-12	4.58417e-10		DAPP1	49.0078	4.0337	0.526232	7.66524	1.78491e-14	1.86521e-13
LOC107984328	22.4311	2.76795	0.701669	3.94481	7.98635e-05	0.00038151		LOC105371229	24.4547	4.0484	0.841305	4.81204	1.49395e-06	6.31914e-06		C5AR2	126.875	1.27661	0.323827	3.94225	8.0722e-05	0.000642494		LOC107985441	21.0069	4.03062	0.885045	4.55414	5.26015e-06	2.02095e-05
CEACAM22P	39.6198	2.76739	0.630056	4.3923	1.1216e-05	6.50888e-05		H2AC19	291.599	4.04417	0.330411	12.2398	1.90446e-34	9.87607e-33		DUSP4	1627.84	1.27226	0.170287	7.47128	7.94156e-14	6.32377e-12		LOC105371123	20.0648	4.02809	0.826202	4.87543	1.08571e-06	4.58861e-06
PIWIL2	29.7457	2.7642	0.628161	4.40047	1.08018e-05	6.29009e-05		LYG1	21.6287	4.04361	0.978473	4.13257	3.58731e-05	0.000124123		RPS11	10927.3	1.27015	0.220507	5.76013	8.40468e-09	2.1941e-07		DUSP6	461.079	4.01306	0.230213	17.4319	4.72584e-68	1.66149e-65
CRYBB3	28.2616	2.76401	0.705127	3.91988	8.85925e-05	0.000418674		IFIT1	769.924	4.03795	0.3476	11.6167	3.39126e-31	1.35801e-29		DDAH2	335.434	1.26922	0.169526	7.48689	7.05225e-14	5.64556e-12		LINC00562	26.4246	4.0127	0.891617	4.50048	6.78013e-06	2.56222e-05
PHKG1	21.6489	2.7633	0.64404	4.29058	1.78205e-05	9.86203e-05		LOC112267942	21.8207	4.0366	0.705854	5.71874	1.07316e-08	6.01964e-08		DNAJB9	456.073	1.26883	0.27374	4.63517	3.5664e-06	4.38485e-05		LOC101928933	30.2177	4.01166	0.742093	5.40587	6.44929e-08	3.20349e-07
RELB	213.557	2.76188	0.222422	12.4173	2.10448e-35	3.18624e-33		IL4I1	12.2676	4.03304	1.07201	3.76213	0.000168476	0.000518577		BHLHE40	1635.14	1.2681	0.16079	7.88666	3.10383e-15	3.17649e-13		APOE	157.254	4.00521	0.379381	10.5572	4.70379e-26	1.30617e-24
TAX1BP1-AS1	54.1901	2.76151	0.445764	6.195	5.82859e-10	7.02617e-09		LL22NC03-13G6.2	57.9711	4.03175	0.641597	6.28393	3.30119e-10	2.23342e-09		MICA	453.391	1.26345	0.160622	7.86594	3.66346e-15	3.70709e-13		ADCY10	26.6289	4.0037	0.652549	6.13549	8.48995e-10	5.28215e-09
BCL2L15	33.5533	2.75476	0.62558	4.40352	1.06507e-05	6.21461e-05		MTRNR2L4	32.8847	4.02962	0.632289	6.37307	1.85281e-10	1.2936e-09		PCGF1	182.521	1.26343	0.266422	4.74222	2.11389e-06	2.76509e-05		PYY2	19.5515	4.00213	0.843574	4.74425	2.09277e-06	8.51685e-06
PRKN	19.5555	2.75155	0.672724	4.09017	4.31059e-05	0.000218306		B3GNT6	21.1355	4.02637	0.93046	4.32729	1.50956e-05	5.54603e-05		AVPI1	445.106	1.26049	0.228986	5.50466	3.69881e-08	8.06573e-07		NEURL3	15.5603	3.99862	0.800064	4.99787	5.79667e-07	2.54315e-06
SAMD9L	158.404	2.7451	0.543097	5.05453	4.31449e-07	3.3138e-06		DOCK8-AS1	20.727	4.02185	0.926012	4.3432	1.40425e-05	5.1913e-05		GOLGA2	1059.9	1.25895	0.121534	10.3589	3.81426e-25	1.37405e-22		BBC3	507.575	3.99546	0.260972	15.31	6.56121e-53	9.58446e-51
CEBPA	117.043	2.74274	0.616275	4.45052	8.56641e-06	5.09215e-05		LINC02878	18.5678	4.01834	0.96951	4.14471	3.40238e-05	0.000118059		MKNK2	1923.51	1.2577	0.153545	8.19107	2.58905e-16	3.08835e-14		LINC02606	15.6536	3.99343	0.879088	4.54269	5.554e-06	2.12598e-05
IZUMO2	29.8082	2.74233	0.576965	4.75302	2.00399e-06	1.35795e-05		CIART	194.344	4.01414	0.336055	11.9449	6.9055e-33	3.19734e-31		LGALS1	5877.01	1.25747	0.204491	6.1493	7.7828e-10	2.64e-08		UBA7	105.552	3.99225	0.648852	6.15278	7.61368e-10	4.75981e-09
DNAAF1	23.1596	2.74065	0.693613	3.95127	7.77375e-05	0.000372142		DAPP1	49.0078	4.01183	0.583382	6.87685	6.11912e-12	4.99523e-11		RPL31	7284.77	1.25551	0.222599	5.64022	1.69832e-08	4.06784e-07		LIMS4	20.1714	3.9852	1.05558	3.77537	0.000159769	0.000492728
CACNG5	64.328	2.7399	0.441601	6.20447	5.48832e-10	6.64759e-09		LUADT1	36.4075	4.01114	0.688428	5.82652	5.65944e-09	3.29943e-08		RPL39	6356.63	1.25511	0.213525	5.87807	4.15068e-09	1.16998e-07		SEMA4A	27.4749	3.98268	0.966924	4.11892	3.80653e-05	0.000128619
PER1	662.083	2.7388	0.160549	17.059	2.99884e-65	2.53502e-62		MYCL	79.9917	4.00828	0.799022	5.01648	5.26257e-07	2.37447e-06		GAS5	1526.99	1.25347	0.175737	7.13268	9.84327e-13	6.61556e-11		CLEC17A	12.5645	3.98003	0.915439	4.34767	1.37591e-05	4.96961e-05
ATP2A1	59.89	2.73672	0.377625	7.2472	4.25491e-13	7.95609e-12		TSGA10	31.1985	3.9992	1.06801	3.74454	0.000180721	0.000553723		GOLT1B	834.348	1.25229	0.14083	8.89219	5.99143e-19	1.00858e-16		LOC101927666	15.5008	3.97997	0.789637	5.04026	4.64905e-07	2.06544e-06
LOC107984948	113.465	2.7349	0.494119	5.53491	3.11392e-08	2.91802e-07		KLF4	772.545	3.99423	0.202693	19.7058	1.92202e-86	1.73341e-83		RPS18	13066.2	1.25177	0.230698	5.42603	5.76209e-08	1.18885e-06		POU4F3	6.90941	3.97265	1.06062	3.74561	0.000179957	0.000550488
BBC3	507.575	2.73214	0.250806	10.8934	1.23884e-27	1.08335e-25		EREG	769.344	3.97579	0.359632	11.0552	2.06978e-28	6.90249e-27		ACAT2	640.822	1.24487	0.175301	7.10136	1.23533e-12	8.13038e-11		FABP3	62.0066	3.97162	0.555527	7.1493	8.72229e-13	7.70884e-12
FAP	237.459	2.73092	0.370178	7.37732	1.61504e-13	3.20225e-12		TXK	22.8865	3.97368	0.969929	4.09687	4.1877e-05	0.000143485		STC1	1229.56	1.24474	0.284157	4.38046	1.18431e-05	0.000123305		ZNF534	25.9612	3.97048	0.677905	5.85699	4.71333e-09	2.67932e-08
LOC102724859	21.0177	2.72994	0.677136	4.03159	5.5401e-05	0.00027374		TRIM72	103.937	3.96895	0.452917	8.76307	1.89997e-18	2.82517e-17		ATF3	886.839	1.23706	0.198473	6.23287	4.57962e-10	1.64976e-08		ACTG1P17	25.0918	3.9658	0.64374	6.16056	7.24889e-10	4.53997e-09
CMYA5	32.4251	2.72867	0.592965	4.60175	4.18963e-06	2.66371e-05		LOC105376748	58.9121	3.96808	0.539227	7.35883	1.85524e-13	1.76934e-12		RASGRP3	122.608	1.23661	0.276666	4.46969	7.8333e-06	8.65603e-05		MIOX	44.4662	3.96258	0.612749	6.46689	1.00041e-10	6.95661e-10
MAS1	68.1239	2.72346	0.523821	5.19923	2.00119e-07	1.63843e-06		FBXL22	98.291	3.96401	0.496927	7.97703	1.49895e-15	1.74874e-14		BCL3	432.818	1.23556	0.230589	5.35826	8.40281e-08	1.66121e-06		CCDC92B	99.2497	3.95605	0.424705	9.31481	1.22174e-20	2.18095e-19
FBXL22	98.291	2.72192	0.551699	4.9337	8.06858e-07	5.89256e-06		LINC00924	15.5652	3.96363	1.05148	3.76956	0.000163535	0.000504269		RPS27A	8025.34	1.23544	0.242027	5.10456	3.31563e-07	5.49412e-06		RN7SK	157.245	3.95536	0.520456	7.5998	2.9658e-14	3.02903e-13
LINC01460	50.0463	2.71289	0.48496	5.59406	2.21826e-08	2.13492e-07		TNFSF10	14.2324	3.96197	0.969496	4.08663	4.37685e-05	0.000149226		C12orf57	744.993	1.23388	0.199074	6.19808	5.71555e-10	1.999e-08		ASAP1-IT2	14.0809	3.95471	0.93496	4.22982	2.33876e-05	8.15892e-05
ZC3H12D	41.5341	2.71093	0.513965	5.27453	1.33094e-07	1.12088e-06		ADCY10	26.6289	3.96001	0.73446	5.39173	6.97843e-08	3.52027e-07		SNORA109	1052.7	1.23258	0.181217	6.80168	1.03404e-11	5.44594e-10		LOC105371880	19.0496	3.95305	0.878624	4.49914	6.82287e-06	2.57649e-05
ABCB11	266.754	2.70732	0.477137	5.6741	1.39421e-08	1.3939e-07		CCDC92B	99.2497	3.94582	0.495219	7.96785	1.61465e-15	1.87845e-14		CREBRF	599.134	1.22521	0.175232	6.9919	2.7118e-12	1.67277e-10		PRELP	19.1554	3.95004	0.863003	4.57708	4.71503e-06	1.82232e-05
GPRIN3	281.494	2.70159	0.399098	6.76925	1.29454e-11	1.95997e-10		ITGB1BP2	46.2029	3.94051	0.683742	5.76315	8.25561e-09	4.69811e-08		HOXB2	292.566	1.22382	0.237537	5.15215	2.57519e-07	4.40496e-06		LOC101927610	26.7578	3.94362	0.688099	5.73119	9.97307e-09	5.45403e-08
ARIH2OS	45.3767	2.69907	0.524221	5.14873	2.62258e-07	2.09807e-06		LINC01978	31.2266	3.93944	0.69952	5.63163	1.78518e-08	9.69374e-08		RPL22	4658.64	1.21814	0.204176	5.96614	2.42937e-09	7.25667e-08		LOC105374988	15.5307	3.93891	0.904325	4.35564	1.32679e-05	4.8013e-05
CCR6	48.8325	2.69225	0.613058	4.39151	1.12565e-05	6.53051e-05		RPP38-DT	16.7982	3.93301	1.0487	3.75036	0.000176578	0.000541753		CRTC2	695.536	1.21365	0.178773	6.78882	1.13057e-11	5.88548e-10		LINC01840	21.73	3.93844	0.668776	5.88903	3.88475e-09	2.2297e-08
HMOX1	1112.21	2.69037	0.25497	10.5517	4.98765e-26	3.48929e-24		ANGPT2	10.7918	3.93146	1.02824	3.82347	0.000131586	0.000413497		RPS12	6756.29	1.21337	0.243566	4.9817	6.30274e-07	9.60449e-06		LOC105376484	47.2568	3.93476	0.630571	6.23999	4.37606e-10	2.81466e-09
EGR1	445.863	2.68626	0.251733	10.6711	1.39021e-26	1.0219e-24		MYO5C	151.153	3.92977	0.890668	4.41216	1.02343e-05	3.87321e-05		MAFK	1166.62	1.21308	0.16551	7.32934	2.31282e-13	1.72857e-11		ADM5	181.603	3.92942	0.311365	12.62	1.63832e-36	9.23471e-35
ACTG1P20	105.167	2.68502	0.371771	7.22225	5.11359e-13	9.48304e-12		STAC2	54.531	3.92816	0.720929	5.44875	5.07259e-08	2.60835e-07		ANKRD9	592.176	1.21265	0.121124	10.0117	1.35451e-23	4.06624e-21		LOC101929732	31.7231	3.92055	0.615843	6.36615	1.93835e-10	1.30289e-09
SIRPG-AS1	20.2497	2.68129	0.649435	4.12865	3.64899e-05	0.000188613		KLF11	236.355	3.92816	0.287139	13.6803	1.33108e-42	1.165e-40		KCTD2	748.97	1.2122	0.160841	7.53662	4.82314e-14	3.96687e-12		ITGB1BP2	46.2029	3.91956	0.511528	7.66247	1.82393e-14	1.90215e-13
ERVV-1	60.6176	2.67777	0.644204	4.15672	3.2285e-05	0.00016851		RNU6-9	13.956	3.91519	0.967823	4.04536	5.22435e-05	0.000176038		NEDD9	439.863	1.21073	0.294109	4.11661	3.84492e-05	0.000340988		AURKAP1	10.7509	3.91903	0.96832	4.04725	5.18234e-05	0.000171666
GBP4	65.6306	2.67459	0.599512	4.46128	8.14723e-06	4.87584e-05		CNBD2	23.4465	3.90997	0.825079	4.73891	2.14871e-06	8.91412e-06		SNHG5	1592.49	1.20712	0.238936	5.05208	4.37034e-07	7.00344e-06		FGF18	23.9681	3.91702	0.808281	4.84611	1.25904e-06	5.28457e-06
EGFEM1P	36.3585	2.67174	0.563828	4.73856	2.15239e-06	1.44979e-05		UCKL1-AS1	54.8875	3.90737	0.613666	6.36725	1.92442e-10	1.34138e-09		TTC39C	134.049	1.20582	0.242819	4.96593	6.83738e-07	1.02972e-05		ZNF347	125.727	3.91651	0.381831	10.2572	1.09871e-24	2.72613e-23
LGALS3BP	1783.48	2.66651	0.189194	14.0941	4.1308e-45	1.07443e-42		KCNMB1	82.4719	3.90091	0.485898	8.02825	9.88743e-16	1.1693e-14		BACE1	402.416	1.19854	0.182231	6.57703	4.79922e-11	2.16109e-09		TEX14	20.0942	3.91154	0.926075	4.22378	2.40234e-05	8.36663e-05
DAPP1	49.0078	2.65905	0.527152	5.04419	4.55451e-07	3.48423e-06		FILIP1	100.726	3.89546	0.628125	6.20173	5.58467e-10	3.67482e-09		MZT2B	953.144	1.19429	0.202722	5.89124	3.83306e-09	1.08898e-07		SCIN	33.7375	3.91151	0.567751	6.88948	5.59951e-12	4.50895e-11
FRRS1L	102.907	2.64663	0.397128	6.66443	2.65692e-11	3.84751e-10		ZNF844	214.983	3.89411	0.341029	11.4187	3.37279e-30	1.26057e-28		C9orf16	260.99	1.1892	0.192208	6.18703	6.13073e-10	2.12359e-08		LOC107987293	19.5898	3.91128	1.06265	3.68067	0.000232623	0.000697801
LOC107986196	34.877	2.64499	0.594839	4.44657	8.72537e-06	5.17452e-05		RNU2-1	41.1349	3.88505	0.68445	5.67616	1.37754e-08	7.61171e-08		RPL18	8578.8	1.18836	0.210908	5.6345	1.75567e-08	4.1885e-07		CERNA2	11.9405	3.91004	1.00425	3.8935	9.88083e-05	0.000315223
CD96	29.5116	2.643	0.609191	4.33854	1.43431e-05	8.11241e-05		LINC01460	50.0463	3.88129	0.468343	8.28728	1.15866e-16	1.47449e-15		EIF1	7610.22	1.18782	0.187905	6.3214	2.59203e-10	9.86163e-09		ZNF554	100.058	3.90985	0.363342	10.7608	5.27181e-27	1.56667e-25
LOC101928118	19.2902	2.63876	0.716969	3.68043	0.000232837	0.000999957		H2AW	72.7989	3.87853	0.422849	9.17237	4.62752e-20	7.99239e-19		TF	314.956	1.18716	0.20411	5.81629	6.01688e-09	1.61997e-07		IL12A	40.8228	3.90973	0.679378	5.75487	8.67102e-09	4.7747e-08
FRY-AS1	34.6513	2.63547	0.586374	4.49452	6.9728e-06	4.24435e-05		TSC22D3	2270.35	3.87576	0.159245	24.3384	7.69959e-131	3.19425e-127		PPP1R3F	124.552	1.18683	0.221857	5.34953	8.81806e-08	1.72642e-06		DCAF4L1	43.28	3.90967	0.520651	7.5092	5.94879e-14	5.89001e-13
LOC105376484	47.2568	2.63521	0.614379	4.28923	1.79295e-05	9.91426e-05		LOC105376512	18.8205	3.87452	0.799194	4.84803	1.24693e-06	5.3308e-06		SLF2	596.453	1.18606	0.153775	7.71292	1.22967e-14	1.1243e-12		LOC644215	106.363	3.90965	0.418316	9.34616	9.08853e-21	1.63933e-19
BSN-DT	17.5198	2.63321	0.69184	3.8061	0.000141175	0.000638752		MMP1	1624.02	3.87181	0.199464	19.411	6.22484e-84	4.78229e-81		SNHG29	4039.59	1.18426	0.185232	6.39341	1.62228e-10	6.43624e-09		TG	18.9732	3.90917	0.87455	4.46992	7.82488e-06	2.92348e-05
IRAK2	256.113	2.63219	0.211698	12.4337	1.71471e-35	2.63546e-33		LOC100272217	39.9662	3.87153	0.764186	5.06621	4.05805e-07	1.85942e-06		GDI1	1848.75	1.18407	0.0743381	15.9282	4.0395e-57	7.27594e-53		DDX58	419.784	3.909	0.336089	11.6309	2.87222e-31	1.16137e-29
LOC105378248	36.7188	2.62219	0.536295	4.88945	1.01116e-06	7.2387e-06		LOC107986820	17.7029	3.86761	0.850374	4.54814	5.41232e-06	2.13477e-05		SNHG12	307.883	1.18389	0.228191	5.18817	2.12369e-07	3.71018e-06		PRR18	14.8681	3.90798	1.02963	3.79552	0.000147332	0.000456887
LARGE1	152.256	2.6186	0.500806	5.22878	1.70635e-07	1.413e-06		TNFAIP3	997.513	3.8641	0.19017	20.3192	8.70389e-92	1.06203e-88		WNT7B	537.404	1.18043	0.27832	4.24128	2.22249e-05	0.000212368		SPATS1	19.4097	3.90235	0.897855	4.3463	1.38451e-05	4.99806e-05
ATP6V1B1	18.3917	2.61625	0.692728	3.77674	0.000158897	0.000709127		H4C8	9.00367	3.86398	1.02974	3.7524	0.000175152	0.000537772		SPAG7	475.799	1.17903	0.177294	6.65013	2.92833e-11	1.37716e-09		RAMP2-AS1	119.875	3.89823	0.396682	9.82709	8.60693e-23	1.83306e-21
KRT17	128.823	2.61348	0.243167	10.7476	6.07952e-27	4.76221e-25		LINC02551	21.032	3.85708	0.821228	4.69673	2.64365e-06	1.08675e-05		NR1D1	499.637	1.17866	0.199138	5.9188	3.24306e-09	9.46743e-08		GAL3ST4	55.4957	3.89221	0.637223	6.10809	1.00831e-09	6.22114e-09
DDIT4	2414.48	2.60419	0.262105	9.93564	2.91295e-23	1.57175e-21		HCLS1	54.7337	3.85051	0.524002	7.34827	2.00784e-13	1.90961e-12		HSPB1	3202.29	1.17863	0.225649	5.2233	1.75764e-07	3.17639e-06		CABP4	56.6786	3.88548	0.53274	7.29339	3.02248e-13	2.81145e-12
DMBT1	16.0528	2.60347	0.689664	3.77498	0.000160017	0.000713189		LOC101927588	18.7218	3.8473	0.895647	4.29556	1.74254e-05	6.34243e-05		HSP90B1	9617.73	1.17788	0.103961	11.33	9.31797e-30	6.71341e-27		IDI2-AS1	10.9714	3.88471	0.994866	3.90476	9.43195e-05	0.00030172
RASGRP2	32.0148	2.60266	0.581006	4.47958	7.47917e-06	4.52407e-05		HSPA6	186.804	3.84545	0.604396	6.36247	1.98535e-10	1.38103e-09		RPL36	3664.33	1.17546	0.217095	5.4145	6.14585e-08	1.25794e-06		ZNF556	182.285	3.88347	0.442875	8.76877	1.80635e-18	2.71516e-17
MSTO2P	112.097	2.59985	0.576977	4.50599	6.60649e-06	4.03834e-05		TMEM88	15.2317	3.84392	0.84577	4.54487	5.49684e-06	2.16523e-05		LPCAT4	394.803	1.17434	0.150845	7.78508	6.96679e-15	6.70743e-13		KLHL24	467.399	3.88227	0.244523	15.8769	9.16515e-57	1.77675e-54
LOC105369536	53.3443	2.5974	0.536648	4.84005	1.29807e-06	9.11884e-06		ERVV-1	60.6176	3.84234	0.65107	5.90158	3.60044e-09	2.15104e-08		RPS16	11477.5	1.17146	0.220947	5.30198	1.14552e-07	2.18572e-06		LOC101928421	36.2212	3.88107	0.538499	7.2072	5.71124e-13	5.14632e-12
LOC101929431	120.112	2.59518	0.427098	6.07631	1.22982e-09	1.41283e-08		RNF222	45.1245	3.83938	0.716704	5.35699	8.46186e-08	4.23256e-07		KAZALD1	169.375	1.17112	0.234673	4.99046	6.02359e-07	9.28117e-06		MAFF	717.431	3.87184	0.178954	21.636	8.24312e-104	1.06867e-100
PPIEL	81.9046	2.59277	0.337617	7.67962	1.59566e-14	3.59298e-13		LOC107987043	19.4099	3.83708	1.06549	3.60123	0.000316709	0.000928814		CRELD1	227.033	1.16792	0.190591	6.12789	8.90538e-10	2.97044e-08		SULT2A1	11.6526	3.84917	0.936307	4.11102	3.9392e-05	0.000132798
PABPC1P2	79.8131	2.59189	0.474079	5.46722	4.5716e-08	4.16286e-07		LOC399900	14.9593	3.8351	0.886149	4.32783	1.50586e-05	5.53537e-05		ARPC5L	690.275	1.16758	0.233182	5.00718	5.52344e-07	8.60624e-06		FAM74A3	54.8856	3.84528	0.531816	7.23046	4.81371e-13	4.36602e-12
LRRN4CL	76.9517	2.59119	0.448832	5.77318	7.77906e-09	8.07685e-08		LOC107984868	70.8226	3.83082	0.579998	6.6049	3.97797e-11	2.97888e-10		KLHL24	467.399	1.16695	0.188911	6.17724	6.523e-10	2.24651e-08		LOC100288748	24.7731	3.84264	0.731322	5.25438	1.4852e-07	7.03851e-07
GNG8	17.3292	2.59044	0.687841	3.76605	0.000165849	0.000735784		PLEKHD1	11.7705	3.82744	1.06608	3.5902	0.000330423	0.000966571		CAMK2N1	1124.47	1.16691	0.162515	7.18031	6.9551e-13	4.87452e-11		LILRA2	13.3693	3.8369	0.966238	3.97097	7.15814e-05	0.000233095
ZNF556	182.285	2.5895	0.432615	5.9857	2.15462e-09	2.39129e-08		LOC105377921	15.5482	3.82138	0.990077	3.85968	0.000113538	0.000360385		CDK5R1	326.641	1.16214	0.240749	4.82717	1.38487e-06	1.91291e-05		LOC107984341	17.7441	3.83677	0.751295	5.10688	3.27526e-07	1.48597e-06
CDK5R1	326.641	2.58519	0.264629	9.76911	1.52789e-22	7.82774e-21		C21orf62	118.688	3.81606	0.42634	8.95074	3.53121e-19	5.6258e-18		INAFM1	94.9612	1.15706	0.28646	4.03917	5.36411e-05	0.000452969		ANKRD45	13.1588	3.83653	0.911772	4.20778	2.57893e-05	8.94068e-05
HOXD3	17.4477	2.58343	0.619721	4.16869	3.06351e-05	0.000160642		ATF3	886.839	3.80812	0.215409	17.6785	6.13553e-70	2.49548e-67		RPL30	5548.08	1.15434	0.220542	5.23408	1.65805e-07	3.0197e-06		LOC105376748	58.9121	3.83564	0.468667	8.18415	2.74238e-16	3.48134e-15
MFAP5	46.7481	2.57893	0.666341	3.87028	0.000108708	0.000502844		MAP3K8	289.857	3.80737	0.294794	12.9153	3.68833e-38	2.39084e-36		LENG8	2833.99	1.1522	0.0898314	12.8263	1.16845e-37	1.40307e-34		LOC105371229	24.4547	3.83079	0.688606	5.56311	2.65004e-08	1.37631e-07
HOXA5	156.505	2.57558	0.389816	6.60716	3.91756e-11	5.55801e-10		LOC107984262	67.4793	3.8007	0.430043	8.83794	9.74957e-19	1.49141e-17		PINK1-AS	158.16	1.15219	0.240216	4.79646	1.61493e-06	2.20364e-05		DDIT3	501.395	3.82965	0.202463	18.9153	8.53451e-80	4.91753e-77
ZFP36L2	1661.35	2.57307	0.124816	20.6148	2.01949e-94	5.85306e-91		FGB	102.964	3.79848	0.687196	5.5275	3.24827e-08	1.70882e-07		RPL26	8540.62	1.15137	0.232076	4.96117	7.00712e-07	1.05089e-05		MMP14	3489.2	3.82903	0.290407	13.185	1.06996e-39	7.42278e-38
CACNB2	33.1412	2.57208	0.632728	4.06506	4.80192e-05	0.000241261		DDX59-AS1	22.7921	3.79462	0.914873	4.1477	3.35827e-05	0.000116606		RPL17-C18orf32	442.186	1.15111	0.21904	5.25527	1.47804e-07	2.72772e-06		MYCT1	21.2942	3.82837	0.777173	4.92602	8.39228e-07	3.59523e-06
OVGP1	30.8065	2.57206	0.516172	4.98295	6.26224e-07	4.66575e-06		SLC4A1	14.9504	3.78858	0.961863	3.93879	8.1893e-05	0.000266448		BTG3	572.492	1.15053	0.180235	6.38347	1.73119e-10	6.82325e-09		LINC02517	31.8076	3.82734	0.735934	5.20066	1.98578e-07	9.24188e-07
LINC01772	22.3455	2.56237	0.66438	3.85677	0.000114893	0.00052916		ZPLD2P	27.1784	3.77807	0.763263	4.9499	7.42532e-07	3.28618e-06		RPL27A	7122.93	1.15034	0.209833	5.48216	4.20161e-08	9.03094e-07		H4C5	12.3983	3.81967	1.0148	3.76395	0.000167252	0.000514275
KCNMB1	82.4719	2.55846	0.461188	5.54754	2.89714e-08	2.73128e-07		H2BC21	336.154	3.7754	0.300529	12.5625	3.39305e-36	1.98259e-34		RPS29	2863.28	1.14761	0.238474	4.81231	1.49194e-06	2.0498e-05		CRTAM	14.2279	3.81697	0.869279	4.39096	1.12852e-05	4.12782e-05
LOC101929227	103.06	2.55547	0.550507	4.64203	3.45003e-06	2.22509e-05		SIGLEC16	40.5239	3.76985	0.647503	5.82214	5.80996e-09	3.38148e-08		FTL	41002.6	1.1474	0.236031	4.86122	1.16665e-06	1.64813e-05		CD274	182.282	3.81662	0.596838	6.39474	1.60823e-10	1.09268e-09
GALNT15	106.291	2.55243	0.476985	5.35116	8.73901e-08	7.61913e-07		KLHL32	52.2538	3.75777	0.530027	7.08976	1.34342e-12	1.16792e-11		PLEKHH3	299.055	1.14589	0.181377	6.31771	2.65459e-10	1.0024e-08		NCAM2	59.5803	3.81428	0.494504	7.71335	1.22562e-14	1.30308e-13
SPIB	34.4638	2.54999	0.572743	4.45224	8.49809e-06	5.06193e-05		FAM74A3	54.8856	3.75578	0.548225	6.8508	7.34397e-12	5.95994e-11		RPS15	5040.06	1.14496	0.219924	5.20618	1.92768e-07	3.41411e-06		ADAMTSL4-AS1	17.6244	3.81275	0.825649	4.61788	3.87677e-06	1.51756e-05
ANO7L1	31.7729	2.54927	0.630352	4.04421	5.25006e-05	0.00026119		IER3	2265.37	3.7552	0.239623	15.6713	2.37831e-55	4.5679e-53		TP53INP2	404.571	1.1439	0.19172	5.96654	2.42336e-09	7.25345e-08		SLC7A5P2	173.526	3.80793	0.364738	10.4402	1.62495e-25	4.33801e-24
ZNF418	41.9617	2.54741	0.586291	4.34496	1.39302e-05	7.8965e-05		NR1D1	499.637	3.75268	0.190548	19.6941	2.42056e-86	2.09207e-83		CCNL1	1065.86	1.14267	0.18182	6.2846	3.28699e-10	1.21571e-08		TIE1	47.7147	3.80744	0.54514	6.98434	2.86194e-12	2.37651e-11
HOXB8	198.009	2.5442	0.267897	9.49694	2.1615e-21	1.0012e-19		L1TD1	50.6431	3.74914	0.672987	5.5709	2.53432e-08	1.35071e-07		FNDC4	96.4452	1.13902	0.251951	4.52081	6.16042e-06	7.02732e-05		IFITM3	2828.32	3.80728	0.213882	17.8009	6.95704e-71	2.62382e-68
ICAM1	453.86	2.54232	0.440626	5.76979	7.93693e-09	8.21682e-08		IL1RL1	14.628	3.74637	0.97646	3.83668	0.000124707	0.000393789		RPS3A	14874.5	1.13795	0.211457	5.38147	7.38783e-08	1.48681e-06		ZNF835	9.2742	3.80471	1.00292	3.79363	0.00014846	0.000460314
C18orf32	182.783	2.5313	0.398307	6.35516	2.08215e-10	2.67189e-09		KIAA1671-AS1	15.7689	3.74222	0.930012	4.02384	5.72559e-05	0.000191465		RABGEF1	552.663	1.1379	0.213018	5.34177	9.20414e-08	1.7981e-06		ZNF788P	57.3127	3.80351	0.756935	5.02488	5.03748e-07	2.22751e-06
LOC100128288	105.056	2.52567	0.436649	5.78422	7.28485e-09	7.59872e-08		GDNF	110.575	3.73288	0.43312	8.61859	6.77822e-18	9.58423e-17		RPL32	7017.38	1.13572	0.20798	5.46075	4.74136e-08	1.00591e-06		HAAO	16.4152	3.80213	0.898497	4.23165	2.31978e-05	8.09816e-05
ZNF665	158.785	2.52355	0.376983	6.69406	2.17059e-11	3.18185e-10		HEY1	214.241	3.73138	0.350724	10.6391	1.96037e-26	5.58572e-25		MAPKAPK5-AS1	268.712	1.13512	0.264998	4.28352	1.83957e-05	0.00018047		RN7SL832P	90.5191	3.79953	0.461942	8.22513	1.94979e-16	2.50121e-15
C9orf163	17.1132	2.52344	0.674793	3.73957	0.000184332	0.000809465		TAX1BP1-AS1	54.1901	3.72892	0.524442	7.11027	1.15815e-12	1.01494e-11		ZC3H12A	495.505	1.13358	0.296011	3.82951	0.000128399	0.00094358		SNORA48	9.70717	3.79436	0.86578	4.38258	1.1728e-05	4.27771e-05
SLC16A6	156.021	2.52093	0.354008	7.12111	1.0706e-12	1.89359e-11		MGAT4A	159.486	3.72828	0.583586	6.38857	1.67444e-10	1.1746e-09		RPS15A	6369.21	1.13225	0.206415	5.48531	4.12746e-08	8.90346e-07		LOC100996740	30.5995	3.79297	1.01038	3.75402	0.000174023	0.000533909
CHST6	84.6417	2.51761	0.389601	6.46202	1.03317e-10	1.37992e-09		IL10	24.6887	3.72669	0.710166	5.24764	1.54061e-07	7.45437e-07		RPS27	5845.81	1.13	0.225988	5.00025	5.7256e-07	8.87517e-06		HDAC5	632.343	3.79135	0.201149	18.8484	3.02644e-79	1.60968e-76
ZC3HAV1	1749.92	2.5162	0.16305	15.4321	9.95589e-54	4.20802e-51		PRDM1	129.576	3.72517	0.282448	13.1889	1.01702e-39	7.50748e-38		SNHG7	716.616	1.12973	0.208782	5.41102	6.26673e-08	1.27688e-06		EGR2	36.4549	3.79014	0.804385	4.71186	2.45471e-06	9.89469e-06
ACTE1P	87.1293	2.51242	0.379963	6.61228	3.78455e-11	5.37682e-10		USHBP1	19.4199	3.72169	0.979629	3.79908	0.000145233	0.000452608		RPS8	10018.5	1.12821	0.21653	5.21042	1.88419e-07	3.34419e-06		CILP2	63.1539	3.78882	0.687203	5.51339	3.51989e-08	1.80279e-07
FUT2	100.022	2.51072	0.472801	5.3103	1.09442e-07	9.39636e-07		DNAAF1	23.1596	3.72026	0.845783	4.3986	1.08954e-05	4.10616e-05		EPB41L4A-AS1	234.488	1.12766	0.235082	4.79687	1.61165e-06	2.20084e-05		LOC105375740	31.5771	3.78712	0.648787	5.83723	5.30767e-09	2.99829e-08
MAPK8IP2	124.545	2.50937	0.399806	6.27645	3.46387e-10	4.31664e-09		AMH	180.812	3.71963	0.403539	9.2175	3.04097e-20	5.34144e-19		RPL28	6363.66	1.1269	0.199742	5.64179	1.68296e-08	4.03715e-07		EGFEM1P	36.3585	3.78679	0.540786	7.00239	2.51641e-12	2.10306e-11
SLC7A14	88.9739	2.50445	0.488606	5.12569	2.96446e-07	2.34842e-06		IQGAP2	122.333	3.70539	0.710508	5.21512	1.83696e-07	8.80205e-07		MIR4453HG	150.997	1.1233	0.278736	4.02996	5.57862e-05	0.000469762		POU2F2	159.742	3.78392	0.498302	7.59362	3.11092e-14	3.171e-13
LINC01209	22.8427	2.49771	0.641973	3.89068	9.99655e-05	0.000466552		SNX22	43.0814	3.69507	0.754411	4.89796	9.68383e-07	4.20322e-06		TOMM7	1002.31	1.12261	0.21596	5.19822	2.01206e-07	3.53572e-06		KCND3	17.2739	3.77901	0.971028	3.89176	9.95193e-05	0.000317345
LOC105376794	35.781	2.49603	0.59956	4.1631	3.13957e-05	0.000164333		ZC3H12A	495.505	3.69464	0.259627	14.2306	5.92024e-46	6.41597e-44		RPS13	4960.76	1.12256	0.224941	4.99047	6.02317e-07	9.28117e-06		PACERR	8.39842	3.77825	1.0382	3.63922	0.000273464	0.000807928
H2BC21	336.154	2.49562	0.304053	8.20784	2.252e-16	6.1658e-15		NCMAP	21.1112	3.68599	0.925315	3.9835	6.79074e-05	0.00022405		SERF2	2801.05	1.12174	0.181238	6.18932	6.04261e-10	2.10257e-08		BHLHA15	22.9711	3.77736	0.645533	5.85154	4.87044e-09	2.76333e-08
SLC5A5	36.119	2.49291	0.52406	4.75691	1.96576e-06	1.33378e-05		HSH2D	16.1997	3.6762	1.00686	3.65115	0.000261066	0.000778059		LATS2	741.776	1.11887	0.115715	9.66914	4.0777e-22	1.02011e-19		LINC01550	22.0059	3.77593	0.852011	4.43179	9.3456e-06	3.45862e-05
ATP6V1FNB	34.2087	2.49046	0.449985	5.53454	3.12044e-08	2.92144e-07		PRKXP1	92.1735	3.66159	0.446721	8.19659	2.47301e-16	3.06437e-15		LOC101927151	116.381	1.11875	0.27291	4.09933	4.14353e-05	0.000363002		GADD45B	1792.23	3.77458	0.386072	9.77689	1.41498e-22	2.95579e-21
CIART	194.344	2.49011	0.28562	8.71827	2.82487e-18	9.58377e-17		GRTP1	73.8893	3.6591	0.527077	6.94225	3.85913e-12	3.19051e-11		SNHG4	224.347	1.11683	0.22135	5.04555	4.52212e-07	7.22096e-06		DOCK8-AS1	20.727	3.773	0.705489	5.34806	8.89009e-08	4.3288e-07
LOC101928096	46.4584	2.48491	0.472229	5.26208	1.42432e-07	1.19457e-06		MCHR2	13.754	3.65441	0.877976	4.16232	3.15033e-05	0.00010992		RPS2	28719.9	1.11675	0.188247	5.93238	2.98569e-09	8.75867e-08		ADM	1976.79	3.76679	0.280246	13.441	3.47522e-41	2.6798e-39
NR4A3	98.2187	2.48413	0.407543	6.09539	1.09172e-09	1.26204e-08		LOC105374042	26.4621	3.65332	0.820496	4.45257	8.48467e-06	3.25019e-05		SNHG17	440.104	1.11645	0.273896	4.07619	4.57797e-05	0.000395484		SLC6A11	67.9968	3.76005	0.582762	6.45212	1.10298e-10	7.63403e-10
GBP1	351.006	2.48328	0.314448	7.89725	2.85123e-15	6.96938e-14		ITGA9	21.4141	3.6519	1.01203	3.60848	0.000307991	0.000904781		WWC3	336.317	1.11627	0.220117	5.07124	3.95229e-07	6.4598e-06		LOC112268155	9.91702	3.75996	1.04158	3.60987	0.000306348	0.000896904
COL9A3	35.5055	2.4829	0.666498	3.72529	0.000195089	0.000852274		KRTCAP3	17.1837	3.65114	0.871124	4.19129	2.77368e-05	9.77481e-05		SIGIRR	110.782	1.11611	0.277888	4.01641	5.90913e-05	0.000493213		LOC107985033	17.3469	3.75914	0.766952	4.9014	9.51548e-07	4.04881e-06
RSPH4A	19.3583	2.48201	0.565885	4.38607	1.15415e-05	6.68236e-05		LOC105371692	23.8469	3.65057	0.892085	4.09217	4.27352e-05	0.000146063		EIF4A2	4180.27	1.10918	0.160112	6.92756	4.28152e-12	2.49575e-10		SAT2	847.08	3.75834	0.233011	16.1294	1.58447e-58	3.42361e-56
LOC107984868	70.8226	2.48162	0.372131	6.66867	2.5813e-11	3.74602e-10		LOC107986196	34.877	3.64735	0.735877	4.95647	7.17853e-07	3.17967e-06		CYP51A1	948.989	1.10886	0.157437	7.04319	1.8789e-12	1.19586e-10		LEMD1-DT	15.0341	3.75312	0.840498	4.46535	7.99375e-06	2.98174e-05
THAP2	125.973	2.48133	0.332836	7.45511	8.97929e-14	1.84198e-12		FGF18	23.9681	3.64108	0.97043	3.75203	0.000175412	0.000538488		MAGED4B	641.495	1.10765	0.156502	7.07752	1.46756e-12	9.50854e-11		DIPK2B	30.4842	3.75085	0.611272	6.13614	8.45519e-10	5.26211e-09
PCDH11X	39.9853	2.4811	0.611919	4.05462	5.02166e-05	0.000251306		ARGFX	24.0467	3.64024	0.764124	4.76394	1.8985e-06	7.93962e-06		RPL9	8862.69	1.10744	0.209831	5.27776	1.3077e-07	2.4587e-06		SIGLEC10	35.1801	3.74687	0.553723	6.76669	1.3176e-11	1.01264e-10
CHDH	89.9711	2.47942	0.430682	5.75697	8.56391e-09	8.81952e-08		PIWIL2	29.7457	3.63668	0.724951	5.01645	5.26337e-07	2.37447e-06		WIPI1	235.083	1.10581	0.188496	5.86651	4.45062e-09	1.24479e-07		NR4A3	98.2187	3.74489	0.436654	8.57633	9.79481e-18	1.40023e-16
RHEBL1	115.353	2.47926	0.229154	10.8192	2.79336e-27	2.34181e-25		ISG15	1558.04	3.63443	0.28854	12.5959	2.22282e-36	1.30988e-34		UNC119	385.95	1.10515	0.200754	5.50502	3.69126e-08	8.05903e-07		PABPC1P2	79.8131	3.74433	0.45406	8.24633	1.63333e-16	2.10828e-15
TRIM7	94.742	2.47835	0.525406	4.71701	2.39338e-06	1.5999e-05		RASGRP4	25.6525	3.62592	0.812592	4.46216	8.11358e-06	3.12071e-05		ARF1	4677.19	1.10364	0.0806242	13.6886	1.18719e-42	2.77077e-39		ICAM5	158.298	3.74044	0.426361	8.77294	1.74064e-18	2.62781e-17
ZNF513	178.66	2.47774	0.315312	7.85804	3.90196e-15	9.28055e-14		LOC284950	24.3315	3.62456	0.833302	4.34964	1.36364e-05	5.05017e-05		RPS25	3848.8	1.10114	0.200741	5.48538	4.12572e-08	8.90346e-07		IKZF3	107.606	3.73651	0.433123	8.62692	6.30279e-18	9.11708e-17
NMI	133.883	2.47677	0.306589	8.07845	6.55946e-16	1.70613e-14		CEBPA	117.043	3.62353	0.728644	4.97298	6.59313e-07	2.93227e-06		H2AX	1110.74	1.10025	0.188284	5.84357	5.10942e-09	1.39864e-07		DDN	83.486	3.73508	0.47826	7.80973	5.73118e-15	6.31008e-14
ID2	1302.63	2.47174	0.501256	4.9311	8.17685e-07	5.96304e-06		SEC14L4	54.1088	3.62338	0.663346	5.46227	4.70074e-08	2.42797e-07		RHEBL1	115.353	1.10013	0.284112	3.87216	0.000107876	0.00081917		SELPLG	87.7769	3.73487	0.56618	6.59661	4.20653e-11	3.05733e-10
VSTM4	144.996	2.4667	0.385378	6.40074	1.54627e-10	2.02103e-09		IL6	225.007	3.62114	0.322668	11.2225	3.16189e-29	1.11165e-27		NBEAL1	1233.52	1.09807	0.218745	5.01986	5.17103e-07	8.1133e-06		PHYHD1	75.3203	3.72916	0.649179	5.74442	9.22364e-09	5.06689e-08
SNHG12	307.883	2.46562	0.229395	10.7484	6.03308e-27	4.76221e-25		HBEGF	589.225	3.61549	0.335731	10.769	4.82296e-27	1.46048e-25		RPL38	4754.9	1.09789	0.231413	4.74426	2.09271e-06	2.7471e-05		LOC107985404	35.8391	3.72694	0.583095	6.39166	1.64096e-10	1.112e-09
WDR97	54.4271	2.45845	0.402904	6.10181	1.04875e-09	1.21453e-08		LOC101929295	12.5998	3.61052	0.982408	3.67518	0.000237685	0.00071402		NME2	4468.05	1.09773	0.237177	4.62833	3.68623e-06	4.50145e-05		PPP1R15A	2609.43	3.72512	0.195572	19.0472	6.92495e-81	4.25366e-78
SPATA1	13.7176	2.45759	0.650791	3.77631	0.000159169	0.000710033		LOC105371912	102.397	3.61032	0.478512	7.54488	4.52705e-14	4.5629e-13		RPS24	7390.1	1.09706	0.201029	5.45721	4.83685e-08	1.02135e-06		HOXB2	292.566	3.72434	0.396207	9.39998	5.45731e-21	1.00089e-19
LRRC66	39.4806	2.44783	0.569687	4.29679	1.73287e-05	9.61083e-05		CNIH3-AS2	15.8769	3.60319	0.834019	4.32027	1.55837e-05	5.71117e-05		TCEAL9	1146.68	1.09691	0.217439	5.0447	4.54238e-07	7.23406e-06		FAM225A	84.6114	3.72187	0.951888	3.90999	9.23018e-05	0.000295602
LOC107986428	30.6858	2.44746	0.641314	3.81631	0.00013546	0.000615225		LILRA2	13.3693	3.60012	0.953993	3.77373	0.000160822	0.000496419		IGIP	127.24	1.09686	0.253923	4.31966	1.5627e-05	0.000157248		LOC101930665	30.6579	3.71712	0.930808	3.99343	6.51231e-05	0.000213438
SLC25A21-AS1	28.6058	2.44664	0.460452	5.31355	1.07508e-07	9.25776e-07		LOC112268474	18.3639	3.59756	0.899753	3.99839	6.37761e-05	0.000211396		PDXDC2P-NPIPB14P	116.441	1.09527	0.268674	4.07659	4.57018e-05	0.000395196		ACTE1P	87.1293	3.71608	0.367163	10.1211	4.45591e-24	1.06118e-22
PDE6A	97.5605	2.44599	0.437481	5.59108	2.25657e-08	2.16358e-07		CLEC17A	12.5645	3.59153	0.96788	3.71072	0.00020667	0.000627758		NACA	6738.86	1.09026	0.213003	5.11851	3.07964e-07	5.15524e-06		LOC105377921	15.5482	3.7114	1.00481	3.69363	0.000221072	0.000665753
SETD6	167.536	2.43533	0.381164	6.3892	1.66759e-10	2.16734e-09		IQCN	22.8271	3.59023	0.744052	4.82524	1.39832e-06	5.94129e-06		RYBP	964.676	1.09009	0.180289	6.04634	1.48173e-09	4.67405e-08		LRRC74B	10.2518	3.70799	0.954528	3.88464	0.000102483	0.000325764
TMEM159	314.574	2.43469	0.217686	11.1844	4.85993e-29	4.76321e-27		BATF2	59.6706	3.5901	0.557138	6.44383	1.16495e-10	8.3412e-10		GFER	496.082	1.08819	0.216311	5.03065	4.88824e-07	7.7438e-06		PCDHB9	65.7537	3.70554	0.477435	7.76135	8.40277e-15	9.097e-14
LINC02076	35.8436	2.43284	0.523269	4.64931	3.3304e-06	2.15663e-05		OAS3	1659.75	3.58704	0.604633	5.93258	2.98214e-09	1.80083e-08		PAMR1	357.68	1.08719	0.263312	4.1289	3.64499e-05	0.000326148		CHST5	8.64172	3.70389	1.01487	3.64963	0.000262622	0.000778611
ZNF483	128.388	2.43121	0.358656	6.77866	1.21297e-11	1.84473e-10		LOC645202	78.8743	3.58075	0.48761	7.34347	2.08124e-13	1.9767e-12		PSMC3IP	431.128	1.08433	0.213261	5.08454	3.68511e-07	6.05069e-06		LOC105379283	23.1558	3.70257	0.718663	5.15203	2.57687e-07	1.18414e-06
LOC105370572	39.8048	2.43086	0.457019	5.31895	1.04369e-07	8.99887e-07		SLC28A2	38.2294	3.57871	0.720798	4.96493	6.87245e-07	3.05127e-06		RPL7	11450.8	1.0802	0.2178	4.95961	7.06331e-07	1.05844e-05		ZNF320	127.747	3.7008	0.343125	10.7856	4.02756e-27	1.21254e-25
PPP1R15A	2609.43	2.42935	0.18788	12.9303	3.03602e-38	5.17603e-36		CCSER1	29.7412	3.57591	0.768768	4.65149	3.29551e-06	1.33592e-05		HES6	221.514	1.07901	0.242712	4.44563	8.76344e-06	9.46893e-05		HYPK	71.1119	3.69899	0.565341	6.54294	6.03219e-11	4.30281e-10
EFCAB8	149.701	2.42766	0.309923	7.83311	4.75949e-15	1.11732e-13		ASAP1-IT2	14.0809	3.56574	0.927266	3.84543	0.00012034	0.000380753		RAB33B	248.566	1.07808	0.163104	6.60979	3.84875e-11	1.77753e-09		SIGLEC16	40.5239	3.69806	0.665234	5.55903	2.71271e-08	1.40709e-07
RGS2	322.316	2.42672	0.370238	6.55448	5.58346e-11	7.75341e-10		LINC01003	102.386	3.56023	0.440959	8.07384	6.81197e-16	8.19134e-15		ULBP2	96.6979	1.07632	0.250746	4.29249	1.76678e-05	0.000174757		OTUD6A	32.3973	3.69629	0.58739	6.29273	3.11927e-10	2.03917e-09
ZGLP1	34.722	2.42415	0.467887	5.18106	2.20624e-07	1.78755e-06		TAMALIN	180.015	3.55349	0.273599	12.988	1.43175e-38	9.58023e-37		RPL23AP53	457.336	1.07301	0.151713	7.07266	1.51997e-12	9.81279e-11		ZC3H12D	41.5341	3.69178	0.556141	6.63821	3.17523e-11	2.34224e-10
BNIPL	38.7853	2.42297	0.478854	5.05994	4.19384e-07	3.2278e-06		AP4B1-AS1	30.0922	3.54268	0.7079	5.00449	5.60115e-07	2.51755e-06		RPL21	5522.02	1.07163	0.224345	4.77671	1.78189e-06	2.39339e-05		SLC8A2	16.1776	3.67982	1.00109	3.67582	0.00023709	0.000709867
LOC107984302	43.834	2.42275	0.620955	3.90164	9.55413e-05	0.000447757		PYY2	19.5515	3.53992	0.81209	4.35902	1.30646e-05	4.85748e-05		RPL35A	3265.01	1.07158	0.207382	5.1672	2.3763e-07	4.10547e-06		LOC105377920	21.1661	3.67611	0.712687	5.1581	2.49473e-07	1.14792e-06
BMF	515.257	2.41984	0.317706	7.6166	2.60451e-14	5.69399e-13		LOC107987095	52.2177	3.53913	0.522766	6.77001	1.28775e-11	1.01896e-10		RPS21	2844.25	1.07122	0.221977	4.82581	1.39435e-06	1.92441e-05		CRX	67.3148	3.6721	0.496978	7.38885	1.48104e-13	1.41638e-12
KLF2	192.129	2.41806	0.284443	8.50102	1.8793e-17	5.82664e-16		TMIGD2	18.1858	3.53578	0.86591	4.0833	4.43998e-05	0.000151179		ATP5F1E	374.755	1.06915	0.279772	3.82149	0.00013265	0.000969681		DLL1	59.262	3.67136	0.64462	5.69539	1.2309e-08	6.65208e-08
H3-2	51.4997	2.41515	0.57326	4.213	2.51997e-05	0.000134859		BCL2L15	33.5533	3.53498	0.700993	5.04281	4.58737e-07	2.08766e-06		EFNA1	158.702	1.06899	0.26267	4.06972	4.70688e-05	0.000405066		LINC01887	13.4751	3.66402	0.988257	3.70756	0.000209269	0.00063232
ST7-AS1	41.1226	2.41373	0.408842	5.90382	3.55178e-09	3.83903e-08		LOC105375022	14.6334	3.51532	0.979263	3.58976	0.000330985	0.000967805		CSRNP1	399.545	1.06843	0.17843	5.98798	2.12468e-09	6.44272e-08		MALINC1	19.7738	3.66215	0.866734	4.22523	2.38692e-05	8.31712e-05
MYOM2	29.2862	2.41366	0.605909	3.98353	6.78989e-05	0.000329288		ATCAY	80.8538	3.51313	0.450799	7.7931	6.53831e-15	7.15047e-14		NAB2	587.487	1.06659	0.196379	5.43127	5.59549e-08	1.16381e-06		IFFO1	221.776	3.66001	0.525853	6.96014	3.39942e-12	2.80151e-11
LOC101929259	34.7204	2.41267	0.504159	4.78555	1.70523e-06	1.17234e-05		CTBP1-AS	19.6309	3.51192	0.793822	4.42407	9.68599e-06	3.68046e-05		RSKR	156.254	1.06591	0.218007	4.88935	1.01168e-06	1.45779e-05		TNFSF13B	23.7734	3.65721	0.910637	4.0161	5.91688e-05	0.000194754
FDPSP2	57.2919	2.41202	0.490894	4.91353	8.94529e-07	6.46764e-06		AURKC	16.6524	3.51152	0.881154	3.98514	6.74391e-05	0.000222682		RPL18A	7355.04	1.06407	0.213692	4.97943	6.37703e-07	9.69309e-06		LRRC34	31.195	3.65687	0.906254	4.03515	5.45666e-05	0.000180292
TGM2	1246.3	2.41121	0.632395	3.81281	0.000137393	0.000623447		AGT	13.0867	3.51072	0.869192	4.03906	5.36652e-05	0.000180301		MZT2A	547.514	1.06252	0.194871	5.45241	4.96915e-08	1.04561e-06		LOH12CR2	74.5048	3.65329	0.516615	7.07159	1.53171e-12	1.31453e-11
LINC00663	31.8837	2.40754	0.562518	4.27993	1.86954e-05	0.000102985		CFAP53	16.1044	3.50475	0.947491	3.69898	0.00021647	0.000654743		DEDD2	650.648	1.062	0.233319	4.55171	5.32114e-06	6.1955e-05		CEACAM22P	39.6198	3.65111	0.670037	5.44912	5.06197e-08	2.54115e-07
CCDC74A	85.4605	2.4064	0.490873	4.90228	9.47285e-07	6.80301e-06		PFKFB2	215.276	3.5045	0.261602	13.3963	6.35741e-41	5.03327e-39		GAS6	2644.69	1.06177	0.248528	4.27225	1.93513e-05	0.000189021		LINC00449	11.7969	3.64817	0.884246	4.12574	3.69545e-05	0.00012511
FMO5	31.4649	2.39974	0.618664	3.8789	0.000104931	0.00048715		RGPD1	60.0585	3.50211	0.49348	7.09677	1.27706e-12	1.1149e-11		ILF3-DT	294.059	1.06032	0.212174	4.99744	5.8096e-07	8.98219e-06		FRY-AS1	34.6513	3.64654	0.574413	6.3483	2.17713e-10	1.4521e-09
EPB41L4A-AS1	234.488	2.39942	0.252921	9.48685	2.38132e-21	1.09304e-19		ABCC2	1040.06	3.50155	0.572847	6.11253	9.80631e-10	6.2801e-09		CPEB2	648.219	1.05827	0.18496	5.72164	1.05504e-08	2.669e-07		TAX1BP1-AS1	54.1901	3.63981	0.43271	8.41167	4.04226e-17	5.49827e-16
MGAT4A	159.486	2.39628	0.478388	5.00907	5.46926e-07	4.12033e-06		RNF122	93.8204	3.49821	0.333546	10.4879	9.81575e-26	2.634e-24		TENT5A	734.658	1.05432	0.217601	4.84522	1.26474e-06	1.76868e-05		LOC107983990	30.01	3.63869	0.853357	4.26397	2.00822e-05	7.07242e-05
TRIM21	186.912	2.39504	0.275616	8.68978	3.63157e-18	1.22199e-16		LOC101928933	30.2177	3.49711	0.753266	4.64259	3.44072e-06	1.39124e-05		FHDC1	88.4306	1.05381	0.275442	3.8259	0.000130293	0.000954778		MEX3B	570.412	3.63864	0.244692	14.8703	5.13969e-50	6.42245e-48
HLA-H	92.6662	2.39341	0.288138	8.30646	9.85972e-17	2.82534e-15		ZNRF3-AS1	62.0827	3.49328	0.445584	7.83977	4.51364e-15	5.03368e-14		UQCRB	1935.85	1.05253	0.179224	5.87271	4.28726e-09	1.20284e-07		LOC105371912	102.397	3.63799	0.446491	8.14795	3.70145e-16	4.64484e-15
ANKS4B	41.4286	2.39136	0.566156	4.22386	2.40153e-05	0.000129031		LINC01530	58.4857	3.49065	0.468816	7.44568	9.6445e-14	9.44105e-13		RPS23	7511.98	1.05001	0.219853	4.77599	1.78825e-06	2.39901e-05		LOC105374187	25.0542	3.63711	0.729563	4.98532	6.18589e-07	2.69907e-06
TNFRSF9	44.5527	2.3904	0.38897	6.14545	7.97347e-10	9.36686e-09		CACNG5	64.328	3.48979	0.444457	7.85181	4.10086e-15	4.60304e-14		GABARAPL1	893.286	1.04875	0.120292	8.71839	2.82184e-18	4.41973e-16		ATF3	886.839	3.63666	0.239459	15.187	4.31222e-52	5.92373e-50
NGFR	223.4	2.38936	0.364359	6.55772	5.46366e-11	7.59745e-10		LINC01772	22.3455	3.48966	0.65175	5.35429	8.58941e-08	4.28809e-07		SPSB3	216.768	1.04761	0.181881	5.75988	8.41728e-09	2.1941e-07		NLRP10	39.9171	3.63362	0.740851	4.90466	9.35898e-07	3.98795e-06
ARHGAP30	30.5944	2.38769	0.516746	4.62062	3.82593e-06	2.44783e-05		HAP1	71.8722	3.48775	0.657751	5.30254	1.14202e-07	5.61749e-07		UBC	12506.4	1.04672	0.170611	6.13514	8.50854e-10	2.84862e-08		RRAD	293.386	3.63256	0.43367	8.37632	5.46085e-17	7.35071e-16
DNAJB9	456.073	2.38628	0.25889	9.21736	3.04513e-20	1.26339e-18		SLC6A4	46.3908	3.48545	0.590904	5.8985	3.66824e-09	2.18902e-08		TUBB2B	642.841	1.04542	0.229034	4.56446	5.00786e-06	5.87593e-05		BCYRN1	4131.13	3.63102	0.514389	7.0589	1.67824e-12	1.43554e-11
CSKMT	170.593	2.37994	0.352889	6.74415	1.53924e-11	2.30296e-10		PIM2	213.148	3.48283	0.289427	12.0335	2.36814e-33	1.13709e-31		IP6K2	1003.23	1.04536	0.135674	7.70496	1.3088e-14	1.18745e-12		ATCAY	80.8538	3.63038	0.463889	7.82596	5.03779e-15	5.58818e-14
MTARC1	157.589	2.37913	0.416321	5.71466	1.09925e-08	1.1123e-07		BMP7	176.017	3.4761	0.433691	8.01514	1.10015e-15	1.29441e-14		ZNF367	536.69	1.04499	0.184303	5.66995	1.42837e-08	3.48143e-07		LOC107985367	59.5964	3.62718	0.450642	8.04893	8.3519e-16	1.00899e-14
SAT2	847.08	2.37583	0.230771	10.2952	7.40849e-25	4.69698e-23		MFAP5	46.7481	3.47485	0.628118	5.53216	3.16311e-08	1.66698e-07		H3-3B	8602.89	1.04465	0.172757	6.04693	1.47629e-09	4.66506e-08		GAS6-DT	63.1667	3.62695	0.684155	5.30136	1.14942e-07	5.52294e-07
IL17RE	48.9467	2.37381	0.426514	5.5656	2.61249e-08	2.47674e-07		ZC3H12D	41.5341	3.47396	0.562371	6.17735	6.51884e-10	4.25087e-09		DDR2	1210.68	1.04157	0.245928	4.23525	2.283e-05	0.000216656		CNR2	52.2111	3.62594	0.455975	7.95206	1.83433e-15	2.13762e-14
ARGFX	24.0467	2.37098	0.625122	3.79283	0.000148942	0.000669268		LYPD3	31.6714	3.4693	0.556996	6.22859	4.70655e-10	3.1221e-09		FAM214B	363.38	1.04149	0.239665	4.3456	1.38893e-05	0.000141741		PER1	662.083	3.6253	0.163592	22.1607	8.22685e-109	1.89611e-105
SEMA4G	121.585	2.36746	0.585311	4.04478	5.23714e-05	0.000260611		TLR7	30.5075	3.46894	0.785738	4.41489	1.01063e-05	3.82754e-05		RNF113A	212.063	1.03878	0.248565	4.17911	2.92652e-05	0.000269767		LOC101930026	15.1783	3.62361	1.00728	3.59742	0.000321384	0.000937751
LUADT1	36.4075	2.36657	0.608924	3.88648	0.000101709	0.000473601		CARD8-AS1	59.6132	3.46434	0.549936	6.29954	2.98535e-10	2.03166e-09		RPL11	7699.69	1.038	0.202713	5.12054	3.04654e-07	5.11888e-06		LOC102724030	19.1389	3.62352	0.841249	4.30731	1.65253e-05	5.89279e-05
GNG2	185.468	2.36422	0.342246	6.90797	4.91644e-12	7.87252e-11		ACTE1P	87.1293	3.46125	0.435019	7.95655	1.76901e-15	2.04769e-14		ACYP1	121.087	1.03787	0.222164	4.67162	2.98831e-06	3.75649e-05		PLPP4	33.9221	3.60939	0.740117	4.87678	1.07831e-06	4.55944e-06
CKB	2841.67	2.36247	0.315562	7.48654	7.07134e-14	1.46541e-12		CYP27B1	36.0919	3.46021	0.759156	4.55798	5.16489e-06	2.04379e-05		MANF	621.324	1.03764	0.141413	7.33765	2.17384e-13	1.63147e-11		CCSER1	29.7412	3.59659	0.694955	5.17528	2.27566e-07	1.05131e-06
ZNF534	25.9612	2.36083	0.627038	3.76506	0.000166512	0.000738402		MYLIP	352.691	3.45639	0.223505	15.4645	6.0239e-54	1.11566e-51		CCNB1IP1	494.065	1.03406	0.125507	8.2391	1.73512e-16	2.20091e-14		LCP1	13.5871	3.59598	0.960635	3.74333	0.000181594	0.000555004
LOC105369325	50.5582	2.35904	0.404732	5.82865	5.5878e-09	5.90137e-08		ICOSLG	104.905	3.45212	0.486568	7.09482	1.2952e-12	1.12884e-11		DBI	847.592	1.03208	0.160307	6.43813	1.20953e-10	4.90675e-09		PMAIP1	1783.15	3.59406	0.160752	22.3578	1.01402e-110	3.00483e-107
WNK4	122.708	2.35097	0.293655	8.0059	1.18595e-15	3.00756e-14		SIK1B	2437.57	3.45196	0.265453	13.004	1.16106e-38	7.8449e-37		PDXP	562.799	1.03131	0.210748	4.89356	9.90267e-07	1.43267e-05		FRRS1L	102.907	3.59072	0.368096	9.75486	1.75849e-22	3.64765e-21
GCH1	192.59	2.34852	0.254137	9.24114	2.43882e-20	1.02229e-18		IFI30	137.439	3.45125	0.37315	9.24897	2.26662e-20	4.0427e-19		HMG20B	657.125	1.03029	0.133378	7.72458	1.12223e-14	1.04194e-12		WASIR2	11.7303	3.58312	0.939974	3.81194	0.000137882	0.000429378
FAM74A7	40.5939	2.34781	0.47668	4.92534	8.42158e-07	6.11952e-06		IKZF3	107.606	3.45117	0.460373	7.49648	6.5554e-14	6.50927e-13		ZNF141	132.36	1.02771	0.259919	3.95395	7.68721e-05	0.000616209		LINC02861	46.6393	3.58041	0.594076	6.02686	1.67178e-09	1.00311e-08
HEY1	214.241	2.34699	0.504779	4.64954	3.32678e-06	2.15497e-05		EXTL3-AS1	37.8836	3.44931	0.592479	5.82183	5.82054e-09	3.38574e-08		ATP6V0B	1459.9	1.02655	0.191602	5.35773	8.4274e-08	1.66259e-06		C4orf19	23.0312	3.57912	0.828535	4.31982	1.56159e-05	5.59449e-05
ELMO3	40.3256	2.34442	0.4658	5.0331	4.82612e-07	3.66988e-06		RGS2	322.316	3.44831	0.360129	9.57521	1.01655e-21	2.0217e-20		RPL3	12607.5	1.0243	0.147192	6.95893	3.42864e-12	2.06544e-10		INSIG1	2007.47	3.56973	0.240785	14.8254	1.00421e-49	1.22531e-47
STXBP2	162.966	2.3437	0.367354	6.37997	1.77122e-10	2.28883e-09		LINC00167	16.4378	3.44701	0.91142	3.78202	0.000155562	0.000481686		RIOK3	899.614	1.02374	0.186909	5.47719	4.32136e-08	9.25807e-07		FGF11	39.6415	3.56848	0.658684	5.4176	6.04046e-08	3.01123e-07
RASL11A	85.6507	2.34078	0.478788	4.88896	1.0137e-06	7.25171e-06		LOC102724416	24.3426	3.44427	0.770119	4.47239	7.73512e-06	2.98233e-05		TBCA	1108.77	1.02339	0.22561	4.53611	5.7301e-06	6.60212e-05		GCNA	96.7949	3.56279	0.353827	10.0693	7.55091e-24	1.76981e-22
CCDC30	55.5484	2.3397	0.446869	5.23577	1.64298e-07	1.36386e-06		FAM74A7	40.5939	3.43431	0.528164	6.50235	7.90768e-11	5.75137e-10		CBX4	719.775	1.02331	0.189682	5.39488	6.85686e-08	1.38927e-06		SLC6A4	46.3908	3.5627	0.47651	7.47666	7.62374e-14	7.4983e-13
PRKXP1	92.1735	2.33964	0.304929	7.67273	1.68367e-14	3.77858e-13		GGT6	49.9369	3.43113	0.603894	5.68167	1.33383e-08	7.37608e-08		HOTAIRM1	105.739	1.02241	0.234424	4.36135	1.29261e-05	0.000133348		EFNA1	158.702	3.55995	0.275838	12.9059	4.16792e-38	2.64389e-36
SV2B	24.8029	2.33947	0.585371	3.99656	6.42702e-05	0.00031314		GSTO2	100.796	3.43103	0.342949	10.0045	1.45641e-23	3.33817e-22		HEXIM1	2195.92	1.02225	0.203337	5.02739	4.97199e-07	7.85575e-06		C1orf162	158.678	3.55748	0.443867	8.01473	1.1038e-15	1.31738e-14
XBP1	1328.79	2.33937	0.129869	18.0133	1.53116e-72	1.47925e-69		IFIH1	240.51	3.42995	0.41121	8.34113	7.35866e-17	9.55797e-16		DTX3	266.681	1.02045	0.1978	5.15902	2.48242e-07	4.27879e-06		LOC105378443	12.1942	3.55711	0.87204	4.07907	4.52164e-05	0.000151059
LOC107986084	19.7239	2.33932	0.552589	4.23338	2.30206e-05	0.000124147		MX2	212.701	3.42989	0.573914	5.97631	2.28245e-09	1.39619e-08		TMSB10	10743.6	1.01978	0.149879	6.80404	1.01726e-11	5.37326e-10		RASGRF1	120.423	3.55089	0.815116	4.3563	1.32277e-05	4.78852e-05
UCKL1-AS1	54.8875	2.33686	0.58461	3.9973	6.40681e-05	0.00031238		LOC107984341	17.7441	3.42834	0.853904	4.0149	5.94702e-05	0.000198295		THUMPD3-AS1	129.129	1.01927	0.201364	5.06184	4.15233e-07	6.70909e-06		LINC02681	18.0725	3.54827	0.765448	4.63554	3.56008e-06	1.4002e-05
BCL6	546.687	2.32919	0.141785	16.4276	1.21434e-60	8.49539e-58		CHD5	49.2612	3.42345	0.666272	5.13821	2.77361e-07	1.29901e-06		ACSL3	1926	1.01765	0.132388	7.68684	1.50819e-14	1.35828e-12		SULT1C4	44.658	3.5473	0.845378	4.19611	2.71538e-05	9.38283e-05
ERAP2	73.4574	2.32852	0.362513	6.42327	1.3338e-10	1.75944e-09		SGK1	1448.16	3.41594	0.249618	13.6847	1.2536e-42	1.10653e-40		KDELR2	2877.13	1.0169	0.0934406	10.8829	1.39135e-27	7.1603e-25		LOC105377735	15.9217	3.54546	0.781562	4.53638	5.72277e-06	2.18534e-05
PIM1	962.812	2.32817	0.232988	9.99266	1.64117e-23	9.09727e-22		KYNU	1760.6	3.415	0.260292	13.1199	2.53287e-39	1.78099e-37		HOXB5	228.345	1.01663	0.248129	4.09716	4.18249e-05	0.000366059		TBX2	914.196	3.54132	0.213561	16.5823	9.35975e-62	2.5546e-59
LINC01907	27.9799	2.32789	0.564127	4.12654	3.68265e-05	0.000190304		ACTG1P17	25.0918	3.40974	0.776776	4.38961	1.13554e-05	4.2648e-05		RPS3	12025.5	1.01552	0.183982	5.51967	3.39644e-08	7.46968e-07		KCNA7	32.9782	3.53948	0.542963	6.51883	7.08591e-11	5.00282e-10
FAM43A	188.004	2.32481	0.278952	8.33409	7.80949e-17	2.27642e-15		OR7D2	29.2572	3.40608	0.679725	5.01097	5.41553e-07	2.43993e-06		COMMD6	338.552	1.01539	0.187066	5.42799	5.69914e-08	1.17856e-06		CITED2	2108.02	3.53797	0.201563	17.5526	5.67724e-69	2.06602e-66
C3	146.424	2.31797	0.278768	8.31505	9.1713e-17	2.6581e-15		BSN-DT	17.5198	3.40588	0.815955	4.1741	2.9916e-05	0.000104982		RPL13	9268.23	1.01281	0.191143	5.29868	1.16645e-07	2.21859e-06		KLF11	236.355	3.53554	0.238088	14.8497	6.98422e-50	8.62343e-48
IL12A	40.8228	2.31685	0.435272	5.32277	1.02199e-07	8.81931e-07		PELI1	232.867	3.40432	0.269932	12.6117	1.81911e-36	1.09057e-34		RPL27	6858.61	1.01244	0.211444	4.78824	1.68248e-06	2.27685e-05		ABCD2	13.5568	3.53481	0.905992	3.90159	9.55631e-05	0.000305434
TF	314.956	2.31606	0.215286	10.7581	5.42989e-27	4.33707e-25		BBC3	507.575	3.40251	0.257604	13.2083	7.85706e-40	5.82068e-38		LPIN1	478.391	1.01222	0.229403	4.4124	1.0223e-05	0.000108252		LINC00924	15.5652	3.52824	0.810059	4.35553	1.32746e-05	4.8013e-05
SLC7A5P2	173.526	2.31588	0.349163	6.63266	3.29683e-11	4.70697e-10		DCTN1-AS1	30.1661	3.40199	0.755705	4.50175	6.73977e-06	2.62344e-05		AKIRIN2	644.204	1.01179	0.171302	5.9065	3.49461e-09	1.00873e-07		TAMALIN	180.015	3.52636	0.52813	6.67706	2.43785e-11	1.81835e-10
CRX	67.3148	2.30942	0.486982	4.74231	2.11298e-06	1.42466e-05		LINC01482	23.9729	3.39915	0.915074	3.71462	0.000203507	0.000619115		RPL15	11209.4	1.01173	0.195312	5.18009	2.21777e-07	3.85957e-06		HELZ2	926.647	3.5238	0.479633	7.34688	2.02892e-13	1.91998e-12
EPHA6	60.8696	2.30861	0.428477	5.38795	7.12652e-08	6.31366e-07		TRIM36	69.5019	3.39152	0.798448	4.24764	2.1603e-05	7.75279e-05		BASP1	2638.35	1.00991	0.160008	6.31163	2.76111e-10	1.03611e-08		H2AC19	291.599	3.52184	0.337613	10.4316	1.77844e-25	4.72952e-24
TLR3	38.1624	2.306	0.405805	5.68254	1.3271e-08	1.32959e-07		TNFSF13B	23.7734	3.39043	0.609325	5.56424	2.633e-08	1.40078e-07		PDRG1	460.123	1.0083	0.194712	5.17841	2.2378e-07	3.89067e-06		LINC00311	13.4896	3.51543	0.863813	4.06967	4.70798e-05	0.000156779
ANXA2R	35.3816	2.3019	0.444802	5.17511	2.27772e-07	1.84032e-06		PART1	19.1197	3.38476	0.826811	4.09375	4.24443e-05	0.000145236		PIP4P1	612.901	1.00756	0.140663	7.16295	7.89582e-13	5.44903e-11		RNA45SN4	21592.2	3.5133	0.370438	9.48416	2.44341e-21	4.63288e-20
TTYH2	61.6275	2.30087	0.391233	5.88109	4.07577e-09	4.37277e-08		SLC9A7P1	15.0842	3.3764	0.815924	4.13813	3.50141e-05	0.000121312		PFDN2	702.419	1.00717	0.2202	4.5739	4.78737e-06	5.65072e-05		C1orf210	12.3868	3.51249	0.943517	3.72276	0.000197058	0.000598385
MYCL	79.9917	2.30002	0.328151	7.00901	2.40004e-12	4.0405e-11		SVOP	44.3735	3.3761	0.615824	5.48225	4.19958e-08	2.18216e-07		RPL29	6951.07	1.00635	0.196579	5.11931	3.06654e-07	5.14767e-06		LOC107985656	22.0987	3.51197	0.707843	4.9615	6.99505e-07	3.03109e-06
LOC107985944	25.3291	2.29838	0.618471	3.71623	0.000202217	0.000880191		ARID3C	29.3087	3.37464	0.725842	4.64928	3.33097e-06	1.35003e-05		IGBP1	523.562	1.00622	0.158408	6.35212	2.12372e-10	8.22635e-09		CARD8-AS1	59.6132	3.50921	0.478148	7.33917	2.14922e-13	2.02734e-12
CCDC81	53.679	2.29569	0.514833	4.45908	8.23106e-06	4.92166e-05		RNASEK-C17orf49	183.278	3.37265	0.29278	11.5194	1.0537e-30	4.0854e-29		RPS19BP1	561.35	1.0027	0.216812	4.62472	3.75114e-06	4.57141e-05		CCR4	17.1902	3.50892	0.840376	4.17542	2.97443e-05	0.000102116
LOC107985057	25.9976	2.29414	0.58471	3.92356	8.72518e-05	0.000412914		ARRDC3	2219.62	3.37116	0.383882	8.78175	1.60956e-18	2.4141e-17		H1-10	2442.5	1.00225	0.192041	5.21894	1.79948e-07	3.2251e-06		NFATC4	255.982	3.50735	0.89696	3.91026	9.21959e-05	0.000295334
CREBRF	599.134	2.29112	0.170683	13.4232	4.42007e-41	9.34108e-39		LOC105372282	23.0626	3.36413	0.724396	4.64405	3.41645e-06	1.38224e-05		KLF5	782.606	1.0012	0.188079	5.32332	1.01889e-07	1.96701e-06		C18orf32	182.783	3.50142	0.389279	8.99464	2.37e-19	3.84972e-18
RINL	62.5467	2.28907	0.457044	5.00842	5.48794e-07	4.12922e-06		TSGA13	41.6455	3.3633	0.664443	5.06183	4.15251e-07	1.90187e-06										CCNG2	448.968	3.50078	0.276664	12.6535	1.06953e-36	6.11166e-35
LOC112268133	61.1232	2.28708	0.429897	5.32007	1.03727e-07	8.94733e-07		KLHDC7B	31.9194	3.3565	0.666045	5.03945	4.6687e-07	2.12235e-06										H3-2	51.4997	3.49927	0.532822	6.56743	5.11923e-11	3.67688e-10
SNORA109	1052.7	2.28554	0.18365	12.4451	1.48695e-35	2.30284e-33		NANOG	20.3402	3.35457	0.810562	4.13858	3.49468e-05	0.00012112										ARMCX1	258.361	3.48811	0.715359	4.87603	1.0824e-06	4.57555e-06
LOC102723342	20.0388	2.28393	0.488059	4.67962	2.8741e-06	1.88705e-05		LGI1	22.4294	3.35424	0.78544	4.27052	1.95016e-05	7.04375e-05										CELF6	23.9421	3.48721	0.764438	4.5618	5.07161e-06	1.95286e-05
OTUD6A	32.3973	2.28355	0.573721	3.98023	6.88473e-05	0.000333121		CNR2	52.2111	3.35288	0.533168	6.28859	3.2036e-10	2.17093e-09										LCTL	22.8585	3.4826	0.886628	3.92792	8.56838e-05	0.000275774
CTSS	51.4911	2.27499	0.525495	4.32924	1.49626e-05	8.42525e-05		FUT6	17.5235	3.35269	0.77719	4.31386	1.60426e-05	5.86588e-05										C9orf152	39.7936	3.48237	0.644355	5.40443	6.50166e-08	3.2241e-07
LOC101929165	94.5731	2.27292	0.427956	5.3111	1.08966e-07	9.35948e-07		LOC105375085	11.5239	3.3523	0.910928	3.68009	0.000233151	0.000701413										IL17RE	48.9467	3.48164	0.49409	7.04656	1.83394e-12	1.56163e-11
CHRNA10	32.4449	2.26872	0.572598	3.96215	7.42774e-05	0.000356926		CDC42BPG	60.2737	3.34617	0.505675	6.61723	3.65979e-11	2.75116e-10										ZNF785	60.9131	3.48149	0.52422	6.64128	3.10971e-11	2.29616e-10
BTN3A1	130.986	2.26678	0.324274	6.99033	2.74247e-12	4.56433e-11		CSKMT	170.593	3.33873	0.353214	9.45241	3.31108e-21	6.30687e-20										SLC26A4	21.5442	3.48043	0.697629	4.98894	6.07104e-07	2.65287e-06
PELI2	167.487	2.26674	0.575736	3.93712	8.2465e-05	0.000392182		FRY-AS1	34.6513	3.33832	0.618764	5.39513	6.84731e-08	3.45749e-07										HOXA9	100.828	3.47819	0.932748	3.72898	0.000192259	0.000584412
NLRP12	104.388	2.26441	0.47372	4.78005	1.75249e-06	1.20198e-05		LOC101929165	94.5731	3.33574	0.453452	7.35633	1.89036e-13	1.80201e-12										RNA45SN2	11721.2	3.47472	0.365767	9.49981	2.10268e-21	4.02361e-20
RAMP2-AS1	119.875	2.26277	0.393975	5.74343	9.27794e-09	9.52103e-08		FSD2	40.5535	3.33467	0.791656	4.21228	2.5281e-05	8.97032e-05										ELMOD1	68.3385	3.46159	0.475406	7.28133	3.30547e-13	3.05822e-12
TDRD7	241.267	2.25962	0.24933	9.06277	1.27178e-19	5.05375e-18		EVI2B	44.4832	3.33178	0.783359	4.2532	2.10739e-05	7.57864e-05										LOC112268474	18.3639	3.46124	0.676872	5.11358	3.16117e-07	1.43673e-06
SNHG15	461.671	2.25843	0.303039	7.4526	9.15205e-14	1.87363e-12		FLJ46875	111.333	3.32507	0.360773	9.21653	3.06862e-20	5.37604e-19										RNA5-8SN5	498.116	3.45524	0.684602	5.04707	4.48626e-07	1.99911e-06
NCOA7	1031.13	2.25659	0.15676	14.3952	5.5483e-47	1.58541e-44		RUFY1-AS1	35.7894	3.31976	0.60028	5.53036	3.19576e-08	1.68333e-07										ZNF100	56.92	3.44859	0.933164	3.69559	0.00021938	0.000661231
LOC105369201	31.8612	2.2506	0.527951	4.2629	2.01795e-05	0.000110321		HDAC9	73.7654	3.31793	0.376021	8.82379	1.10653e-18	1.68275e-17										AICDA	14.8315	3.44808	0.949559	3.63124	0.000282062	0.000831319
KCNAB3	50.1275	2.24939	0.402515	5.58833	2.29265e-08	2.19505e-07		SPIB	34.4638	3.31361	0.747369	4.43371	9.26271e-06	3.53127e-05										SPEF1	29.4711	3.44675	0.622925	5.53317	3.14496e-08	1.62036e-07
HES2	29.2187	2.24363	0.512224	4.38017	1.18589e-05	6.82956e-05		IAPP	44.748	3.31198	0.627152	5.28099	1.28489e-07	6.27267e-07										FRAT2	221.092	3.44325	0.255799	13.4608	2.66141e-41	2.0754e-39
DND1	25.2697	2.24256	0.526383	4.26032	2.04133e-05	0.000111479		COLEC11	25.8837	3.31188	0.605511	5.46956	4.51153e-08	2.3349e-07										OTUD1	305.308	3.44249	0.221132	15.5676	1.20934e-54	2.05617e-52
LOC105370567	23.473	2.24193	0.537463	4.17133	3.0283e-05	0.000159084		C18orf32	182.783	3.31124	0.376565	8.79328	1.45259e-18	2.19774e-17										KRTCAP3	17.1837	3.44098	0.779347	4.41521	1.0091e-05	3.71789e-05
IFITM2	644.799	2.24171	0.197805	11.3329	9.0136e-30	9.37784e-28		SYP	64.2217	3.30768	0.845326	3.91291	9.11903e-05	0.000294353										FOXD3	38.3998	3.44098	0.589113	5.84094	5.19058e-09	2.93611e-08
ZNNT1	30.2865	2.2407	0.59152	3.78803	0.000151846	0.000681558		PTPRH	58.475	3.30334	0.740224	4.46263	8.09605e-06	3.11513e-05										ATP2A1	59.89	3.43923	0.459929	7.47774	7.56122e-14	7.44034e-13
ST6GAL2	187.767	2.24027	0.500945	4.47209	7.74577e-06	4.65894e-05		LINC02517	31.8076	3.30078	0.754661	4.37386	1.22069e-05	4.55492e-05										LOC100287792	16.5751	3.43818	0.791085	4.34616	1.38544e-05	4.99969e-05
NRG4	47.5462	2.23786	0.48749	4.59058	4.4202e-06	2.79803e-05		LOC112268253	33.9646	3.30028	0.672661	4.9063	9.28102e-07	4.03513e-06										TNFSF13	23.0721	3.43448	0.875313	3.92372	8.71922e-05	0.000280147
LOC105376748	58.9121	2.23598	0.467517	4.78267	1.72983e-06	1.18764e-05		MIOX	44.4662	3.3001	0.581389	5.67623	1.37696e-08	7.61051e-08										KLHL32	52.2538	3.43027	0.490005	7.00048	2.55085e-12	2.12927e-11
CASS4	76.5797	2.23489	0.394457	5.66573	1.46403e-08	1.45535e-07		PDE4C	94.2787	3.2999	0.371188	8.89009	6.1062e-19	9.53771e-18										TENT5A	734.658	3.42611	0.241226	14.2029	8.79218e-46	8.81044e-44
ITGA2B	58.5791	2.2326	0.464197	4.80959	1.51244e-06	1.04832e-05		SPATS1	19.4097	3.29824	0.866711	3.80546	0.000141538	0.000442291										SREBF2-AS1	31.5332	3.42559	0.689023	4.97167	6.63793e-07	2.88677e-06
NFKBIE	225.049	2.22998	0.203399	10.9635	5.72133e-28	5.15886e-26		LOC101929698	20.616	3.29731	0.813753	4.05198	5.07851e-05	0.000171485										LOX	1778.87	3.42467	0.779978	4.39073	1.12973e-05	4.1308e-05
AIPL1	21.5633	2.22813	0.589242	3.78135	0.000155978	0.000697481		LOC105377442	28.2576	3.29714	0.677998	4.86305	1.15589e-06	4.9569e-06										APCDD1	41.8418	3.42431	0.649024	5.27609	1.3197e-07	6.29445e-07
SESN2	987.452	2.22743	0.158099	14.0888	4.44832e-45	1.14237e-42		TNFRSF10A	184.592	3.29612	0.310915	10.6014	2.93634e-26	8.23088e-25										DMRTA1	39.7009	3.42398	0.480528	7.12545	1.03739e-12	9.09876e-12
IKZF3	107.606	2.22429	0.431163	5.15882	2.48515e-07	1.99678e-06		TG	18.9732	3.2946	0.791861	4.16059	3.17432e-05	0.000110645										BTG2	810.293	3.42272	0.221998	15.4178	1.24286e-53	1.93839e-51
LOC105373582	38.586	2.21551	0.429519	5.15812	2.49436e-07	2.00339e-06		GCNA	96.7949	3.29285	0.358338	9.18925	3.95597e-20	6.86684e-19										NEXN-AS1	56.518	3.42184	0.515993	6.63156	3.32161e-11	2.44154e-10
LOH12CR2	74.5048	2.20704	0.547118	4.03394	5.48502e-05	0.000271415		LOC105376794	35.781	3.29221	0.592168	5.55959	2.70403e-08	1.43709e-07										FLJ31356	46.1125	3.42091	0.466841	7.32778	2.33989e-13	2.19721e-12
BEX2	184.265	2.20504	0.314109	7.01998	2.21895e-12	3.76721e-11		LAT	84.8127	3.2909	0.342102	9.61963	6.60712e-22	1.32802e-20										DRAXIN	58.2209	3.41886	0.488374	7.00049	2.55062e-12	2.12927e-11
MSC	135.662	2.20026	0.524212	4.19727	2.70148e-05	0.000143326		DHX58	128.705	3.28936	0.341268	9.63864	5.49118e-22	1.11017e-20										LINC01970	70.8334	3.41575	0.496445	6.88043	5.96741e-12	4.77766e-11
IFI44	364.366	2.19867	0.353755	6.21524	5.12476e-10	6.23328e-09		RASGRF1	120.423	3.28869	0.724518	4.53915	5.64826e-06	2.22023e-05										KCNMB1	82.4719	3.41424	0.461985	7.39036	1.46429e-13	1.401e-12
ZNF433	41.1377	2.19704	0.411939	5.33342	9.63791e-08	8.34902e-07		CHKB-CPT1B	134.87	3.28834	0.424183	7.75217	9.03338e-15	9.74919e-14										LOC101929259	34.7204	3.40696	0.54717	6.22651	4.76925e-10	3.054e-09
PIM3	1128.91	2.1917	0.238113	9.20445	3.43428e-20	1.42193e-18		CRX	67.3148	3.2876	0.520835	6.31217	2.75146e-10	1.88113e-09										TLR7	30.5075	3.40675	0.665259	5.12093	3.04033e-07	1.38575e-06
ASNS	902.643	2.18428	0.15151	14.4167	4.0652e-47	1.19529e-44		HIPK1-AS1	15.9861	3.28543	0.804857	4.082	4.46489e-05	0.000151928										ARGFX	24.0467	3.39989	0.728547	4.66667	3.0612e-06	1.21621e-05
SGSM1	73.1325	2.18364	0.478353	4.56492	4.99682e-06	3.12213e-05		LOC107985057	25.9976	3.28338	0.687042	4.77901	1.76165e-06	7.38966e-06										IDO1	33.467	3.39942	0.623415	5.4529	4.95554e-08	2.49134e-07
JAG1	813.265	2.18327	0.185618	11.7622	6.11549e-32	7.51946e-30		E2F7	562.916	3.28326	0.164653	19.9405	1.81206e-88	1.87937e-85										YPEL3	166.078	3.39905	0.295982	11.484	1.58817e-30	6.10063e-29
IER2	2035.67	2.18254	0.206373	10.5757	3.86201e-26	2.73005e-24		LINC02177	401.344	3.28289	0.895257	3.66698	0.000245436	0.000735281										SBSN	35.3614	3.39783	0.570258	5.9584	2.54716e-09	1.49043e-08
RHOF	352.309	2.17788	0.226652	9.60893	7.33057e-22	3.54947e-20		GTF2IP23	16.6314	3.2814	0.763168	4.29971	1.71021e-05	6.23133e-05										FAXDC2	93.2753	3.39573	0.553348	6.1367	8.42527e-10	5.24663e-09
LOC107987326	34.4553	2.1763	0.499042	4.36096	1.29495e-05	7.39768e-05		MICALCL	27.5431	3.28006	0.557907	5.87922	4.12198e-09	2.44222e-08										MAP1LC3C	37.3965	3.39542	0.577801	5.87645	4.19161e-09	2.39456e-08
HAPLN4	54.0803	2.17473	0.405751	5.35977	8.33262e-08	7.30247e-07		IRF7	140.198	3.27719	0.460494	7.11669	1.10551e-12	9.7082e-12										ZSCAN12P1	15.2742	3.39474	0.809419	4.19404	2.74026e-05	9.45936e-05
IFITM10	41.8193	2.17108	0.46288	4.69039	2.72691e-06	1.79972e-05		PDE6A	97.5605	3.27404	0.44896	7.29249	3.04273e-13	2.8392e-12										ZC3H12A	495.505	3.39405	0.241208	14.071	5.72143e-45	5.54577e-43
TAS2R4	55.4328	2.17075	0.414389	5.23843	1.61946e-07	1.34599e-06		CRIP1	474.13	3.27216	0.889509	3.67861	0.000234505	0.000705284										LOC100272217	39.9662	3.3925	0.547468	6.1967	5.76598e-10	3.65872e-09
ZNF454	71.4163	2.16969	0.443849	4.88837	1.01677e-06	7.26857e-06		ASPA	23.7081	3.26973	0.69139	4.72921	2.25397e-06	9.33587e-06										MOG	13.8484	3.39203	0.778083	4.35947	1.30378e-05	4.72143e-05
STAT1	2585.81	2.16097	0.288501	7.49033	6.86994e-14	1.42513e-12		DLGAP1-AS2	122.233	3.26901	0.430773	7.5887	3.23125e-14	3.30828e-13										LINC01537	29.0714	3.38223	0.666734	5.07283	3.91935e-07	1.75972e-06
TCTE3	88.48	2.15917	0.440342	4.9034	9.41934e-07	6.77178e-06		ANGPTL4	110.6	3.2676	0.431656	7.5699	3.73502e-14	3.79596e-13										LOC102724416	24.3426	3.37899	0.764024	4.42262	9.7511e-06	3.59883e-05
LOC112267942	21.8207	2.15842	0.585462	3.6867	0.000227184	0.000978164		OVGP1	30.8065	3.26723	0.688487	4.74552	2.07974e-06	8.64702e-06										IZUMO2	29.8082	3.37861	0.557184	6.06371	1.33014e-09	8.09358e-09
VSIG1	109.149	2.15783	0.516058	4.18138	2.89742e-05	0.000152722		LRRC37A8P	36.7606	3.26661	0.602029	5.42599	5.76332e-08	2.94092e-07										SYPL2	68.8177	3.37842	0.943444	3.58095	0.00034235	0.000995287
ARL4D	268.997	2.15712	0.19599	11.0063	3.56358e-28	3.30127e-26		WDR97	54.4271	3.26526	0.543888	6.00354	1.93056e-09	1.19468e-08										GNB3	64.1427	3.3756	0.604062	5.58817	2.29477e-08	1.20082e-07
MARVELD2	51.9653	2.15165	0.476105	4.51928	6.20501e-06	3.81476e-05		SLC7A5P2	173.526	3.26305	0.393155	8.29966	1.04411e-16	1.33362e-15										KDM7A-DT	49.4273	3.37232	0.471853	7.14698	8.87094e-13	7.83688e-12
HOXA11	137.242	2.14958	0.323886	6.63686	3.2043e-11	4.58132e-10		LOC105376050	20.8609	3.25714	0.836606	3.89327	9.89005e-05	0.000317323										SPRY1	93.0266	3.37222	0.423713	7.95874	1.73796e-15	2.03101e-14
SAP25	39.387	2.14938	0.488192	4.40273	1.06897e-05	6.23374e-05		KLHL24	467.399	3.24495	0.201346	16.1163	1.95916e-58	4.51543e-56										TSGA13	41.6455	3.36865	0.64785	5.19974	1.99572e-07	9.27983e-07
SIGLEC10	35.1801	2.14285	0.485686	4.412	1.0242e-05	6.00545e-05		HAAO	16.4152	3.24178	0.796666	4.06918	4.71779e-05	0.000160087										COLEC12	259.724	3.36777	0.255206	13.1963	9.21806e-40	6.41645e-38
FUT1	31.244	2.1407	0.463468	4.61887	3.85834e-06	2.46778e-05		ISG20	115.068	3.23705	0.442788	7.31062	2.6592e-13	2.49705e-12										CSMD2	18.4675	3.36579	0.887535	3.79229	0.000149264	0.000462669
VAMP2	1019.01	2.13972	0.173535	12.3302	6.23213e-35	9.36573e-33		TAS2R4	55.4328	3.23633	0.460403	7.02935	2.07494e-12	1.76395e-11										LOC101929165	94.5731	3.36199	0.420287	7.99926	1.25165e-15	1.48444e-14
EXD1	38.717	2.13911	0.48002	4.45628	8.33923e-06	4.979e-05		AOC3	70.4381	3.23553	0.697548	4.63843	3.51058e-06	1.41811e-05										LOC107985057	25.9976	3.36181	0.631139	5.32657	1.00084e-07	4.84604e-07
UBE2L6	534.408	2.1387	0.189167	11.3059	1.22695e-29	1.25719e-27		CPO	32.0282	3.22719	0.713926	4.52035	6.17387e-06	2.41404e-05										AIPL1	21.5633	3.36104	0.636737	5.27854	1.30219e-07	6.2138e-07
MBP	124.304	2.13769	0.460636	4.64072	3.47192e-06	2.23755e-05		PRRG4	72.8484	3.22696	0.721043	4.4754	7.62677e-06	2.94439e-05										SLC11A1	8.69855	3.35142	0.919065	3.64656	0.000265777	0.00078701
LOC645202	78.8743	2.13738	0.474421	4.50523	6.63012e-06	4.05156e-05		TXNIP	3284.7	3.22659	0.623876	5.17185	2.31785e-07	1.09445e-06										VSIG1	109.149	3.34904	0.507917	6.59368	4.2906e-11	3.11515e-10
GNRH1	58.5529	2.13625	0.536882	3.97899	6.921e-05	0.000334716		LOC114224	34.0587	3.2254	0.668802	4.82264	1.41668e-06	6.01436e-06										INHBE	36.973	3.34897	0.821472	4.07679	4.56612e-05	0.000152349
ZNF471	54.3415	2.1318	0.443637	4.80529	1.54531e-06	1.06964e-05		LOC107984302	43.834	3.22486	0.654661	4.926	8.39287e-07	3.67518e-06										ATP6AP1L	61.9783	3.34878	0.43318	7.73069	1.06965e-14	1.14488e-13
TSPYL2	1095.59	2.1312	0.252188	8.45086	2.89155e-17	8.74275e-16		KCNA7	32.9782	3.2229	0.755067	4.26836	1.96916e-05	7.10619e-05										OR7D2	29.2572	3.3477	0.534371	6.26475	3.73414e-10	2.42281e-09
RCN3	235.672	2.13075	0.573105	3.7179	0.000200888	0.000874973		ART3	43.4684	3.21754	0.655513	4.90843	9.18076e-07	3.99238e-06										MIR194-2HG	22.8295	3.34747	0.588661	5.68658	1.29608e-08	6.98483e-08
RNU2-1	41.1349	2.13055	0.516726	4.12318	3.73682e-05	0.000192369		LOC101928841	55.5991	3.21609	0.458555	7.01355	2.3235e-12	1.968e-11										APOBEC3A	30.5351	3.34574	0.607612	5.50638	3.66297e-08	1.87053e-07
SNHG1	2318.28	2.12981	0.236484	9.00615	2.1341e-19	8.18463e-18		LOC105374187	25.0542	3.21604	0.738778	4.35318	1.34177e-05	4.97894e-05										CCDC81	53.679	3.34515	0.548802	6.09537	1.09184e-09	6.69664e-09
CARD8-AS1	59.6132	2.12903	0.345496	6.16225	7.17172e-10	8.48396e-09		PECAM1	16.1907	3.21077	0.819222	3.91929	8.88108e-05	0.000287171										HERC5	342.972	3.3428	0.321615	10.3938	2.64564e-25	6.91229e-24
MARVELD3	41.1174	2.12817	0.484118	4.39597	1.1028e-05	6.40895e-05		MYCT1	21.2942	3.20776	0.792674	4.04676	5.19317e-05	0.000175129										SLC4A1	14.9504	3.34047	0.840661	3.97362	7.07871e-05	0.000230871
PTGS2	1212.44	2.12058	0.566714	3.74189	0.000182642	0.000803437		H2BC5	113.565	3.20735	0.383885	8.35498	6.54432e-17	8.55919e-16										LAG3	59.9452	3.33935	0.556036	6.00564	1.90584e-09	1.13502e-08
CEBPG	1105.05	2.12028	0.103082	20.5688	5.22445e-94	1.32492e-90		CRYM-AS1	25.1359	3.20253	0.737643	4.34157	1.4147e-05	5.22806e-05										LINC01562	35.7523	3.33906	0.563979	5.92054	3.20882e-09	1.85664e-08
SPOCK2	33.0995	2.11573	0.533436	3.96623	7.30194e-05	0.000351547		ACP5	11.183	3.19693	0.815861	3.91848	8.91098e-05	0.000288048										PARP9	384.261	3.33416	0.325414	10.2459	1.2347e-24	3.05261e-23
LOC107985939	28.7042	2.11315	0.452208	4.67297	2.96878e-06	1.94543e-05		FHDC1	88.4306	3.19616	0.430706	7.42076	1.16453e-13	1.13249e-12										TP53INP2	404.571	3.33315	0.224377	14.8551	6.44371e-50	8.00371e-48
PRRT1	23.4541	2.11229	0.486087	4.34551	1.38954e-05	7.88117e-05		ZNF483	128.388	3.18642	0.365626	8.71495	2.90892e-18	4.24378e-17										GPR146	21.4438	3.33164	0.816455	4.08061	4.49175e-05	0.000150181
ITGA10	54.7482	2.11228	0.354193	5.96363	2.46688e-09	2.71705e-08		ZCCHC18	42.9205	3.18639	0.544504	5.85191	4.85965e-09	2.85887e-08										LOC114224	34.0587	3.33118	0.574681	5.79657	6.76866e-09	3.7796e-08
LOC107984262	67.4793	2.1105	0.407238	5.18247	2.18963e-07	1.77832e-06		LOC100506473	95.2535	3.18358	0.429503	7.41226	1.24166e-13	1.20298e-12										GNRH1	58.5529	3.33113	0.527105	6.31967	2.62125e-10	1.72776e-09
CEBPB	1337.2	2.10962	0.149044	14.1543	1.75641e-45	4.6278e-43		SNORA109	1052.7	3.17835	0.192299	16.5282	2.30029e-61	6.19674e-59										MS4A10	25.4559	3.329	0.709779	4.6902	2.72945e-06	1.09362e-05
LOC105379383	38.0387	2.10686	0.487294	4.32359	1.53513e-05	8.6154e-05		LOC105371880	19.0496	3.17466	0.803081	3.9531	7.71456e-05	0.000252124										MORN3	61.8405	3.32717	0.392737	8.47177	2.41701e-17	3.35576e-16
PELI1	232.867	2.1057	0.199648	10.5471	5.24093e-26	3.65388e-24		SOX15	31.7856	3.17251	0.645306	4.91629	8.82012e-07	3.84603e-06										CCN2	3861.01	3.32565	0.204889	16.2315	3.02096e-59	6.88612e-57
A1BG	51.9132	2.10292	0.562255	3.74014	0.000183915	0.000807809		IRAK2	256.113	3.16984	0.205871	15.3972	1.70889e-53	3.10942e-51										SPHK1	457.498	3.32406	0.207165	16.0454	6.15163e-58	1.27603e-55
SYP	64.2217	2.1011	0.485874	4.32437	1.52966e-05	8.59186e-05		LOC107985367	59.5964	3.1643	0.466741	6.77957	1.20538e-11	9.57607e-11										TMEM25	95.5973	3.32311	0.606924	5.47532	4.36715e-08	2.2073e-07
OSER1-DT	47.7045	2.09033	0.439435	4.75685	1.96636e-06	1.33378e-05		REC8	82.0654	3.15796	0.495427	6.37423	1.83887e-10	1.28473e-09										LOC112268421	22.3234	3.32168	0.682399	4.86765	1.12931e-06	4.76222e-06
NR4A1	1213.06	2.08434	0.301286	6.91815	4.57588e-12	7.37961e-11		ABCB5	21.8231	3.13633	0.79401	3.94998	7.81563e-05	0.000255226										F11	17.3443	3.32109	0.907574	3.6593	0.000252903	0.000752756
NUAK2	419.315	2.08238	0.159044	13.0931	3.60439e-39	6.5291e-37		GPNMB	136.674	3.13499	0.367482	8.531	1.45085e-17	1.99967e-16										LOC105371894	14.3033	3.32015	0.856988	3.8742	0.000106973	0.000339175
B2M	7968.08	2.08227	0.0797559	26.108	2.95879e-150	3.0014e-146		FLJ31104	43.8824	3.13073	0.552801	5.66339	1.48412e-08	8.14853e-08										BISPR	24.4697	3.31771	0.731783	4.53373	5.79509e-06	2.21092e-05
SLC25A25	685.212	2.08021	0.197299	10.5434	5.44918e-26	3.78606e-24		LOC101927666	15.5008	3.13029	0.753368	4.15507	3.25194e-05	0.000113123										EFNA3	96.9035	3.31579	0.430062	7.71002	1.258e-14	1.33613e-13
KCNJ11	46.1557	2.0794	0.48591	4.27939	1.8741e-05	0.000103208		PMAIP1	1783.15	3.11955	0.146637	21.2739	1.97999e-100	3.42257e-97										NYNRIN	254.286	3.31525	0.479611	6.91237	4.7661e-12	3.85733e-11
GPR82	33.2226	2.07871	0.533516	3.89624	9.76971e-05	0.000456805		CDKN1C	190.885	3.11113	0.334021	9.31418	1.22901e-20	2.24612e-19										LINC01252	20.6452	3.31395	0.809844	4.09209	4.27511e-05	0.000143493
LINC01537	29.0714	2.07857	0.428606	4.84959	1.23716e-06	8.73331e-06		TMCC3	44.3506	3.1099	0.733054	4.24239	2.21153e-05	7.92841e-05										SLC7A14	88.9739	3.31156	0.50459	6.56287	5.27813e-11	3.78053e-10
CEL	49.2124	2.07728	0.353314	5.87941	4.11722e-09	4.41026e-08		PURPL	64.5946	3.10681	0.492436	6.30906	2.80732e-10	1.91719e-09										LOC105370579	12.5735	3.3107	0.905939	3.65445	0.000257739	0.0007653
LOC107985367	59.5964	2.07583	0.414289	5.01058	5.42656e-07	4.09119e-06		NYAP2	30.3747	3.1054	0.670008	4.63487	3.57158e-06	1.44163e-05										FUT2	100.022	3.31059	0.502198	6.5922	4.33361e-11	3.14528e-10
HBEGF	589.225	2.07474	0.326774	6.34918	2.1647e-10	2.76733e-09		GADD45B	1792.23	3.10404	0.385037	8.06167	7.52609e-16	9.00309e-15										CYP27B1	36.0919	3.30954	0.457052	7.24105	4.45236e-13	4.05067e-12
UAP1L1	509.29	2.07216	0.140792	14.7179	4.94811e-49	1.61915e-46		ZNF492	48.284	3.10278	0.551163	5.62951	1.8072e-08	9.80557e-08										LOC105370969	22.8486	3.30775	0.695499	4.75594	1.9753e-06	8.07203e-06
RN7SL832P	90.5191	2.06949	0.479055	4.31994	1.56069e-05	8.73468e-05		LIPG	112.947	3.10007	0.371512	8.34446	7.15415e-17	9.32737e-16										HTR3B	20.0929	3.30531	0.756576	4.36878	1.24944e-05	4.53731e-05
LOC112268421	22.3234	2.06857	0.553276	3.73877	0.000184922	0.000811882		TMEM35A	123.489	3.09495	0.280788	11.0224	2.98032e-28	9.76631e-27										EMX2OS	61.0419	3.30329	0.47747	6.91833	4.57014e-12	3.70741e-11
CFAP57	24.5651	2.06667	0.549059	3.76403	0.000167199	0.000740891		AIPL1	21.5633	3.09425	0.73578	4.2054	2.60626e-05	9.23501e-05										SSC5D	94.2795	3.30117	0.625089	5.28112	1.28397e-07	6.1311e-07
CCT6P3	86.2171	2.06642	0.316065	6.53794	6.23701e-11	8.62552e-10		LOC105374003	24.8966	3.09269	0.802653	3.85308	0.000116639	0.000369719										LOC105372160	26.6676	3.29738	0.643836	5.12146	3.03171e-07	1.38213e-06
ZFAS1	1393.78	2.06611	0.212016	9.74506	1.93657e-22	9.89649e-21		OTUD6A	32.3973	3.09219	0.606608	5.09751	3.44144e-07	1.59024e-06										BHMT2	34.0206	3.29735	0.516629	6.38243	1.74296e-10	1.17805e-09
CLDN1	350.98	2.06191	0.354022	5.82425	5.73701e-09	6.04636e-08		MAPK8IP2	124.545	3.09086	0.472266	6.54474	5.95987e-11	4.38544e-10										DMBT1L1	23.167	3.29713	0.586476	5.62193	1.88838e-08	9.98999e-08
RASGRP3	122.608	2.06082	0.243754	8.45452	2.80245e-17	8.49867e-16		LOC107984948	113.465	3.09011	0.513691	6.0155	1.79335e-09	1.11542e-08										CDK5R1	326.641	3.29169	0.259236	12.6977	6.09223e-37	3.57992e-35
MYLIP	352.691	2.0596	0.200203	10.2876	8.01739e-25	5.05145e-23		CNIH3	67.966	3.08996	0.395481	7.81317	5.57667e-15	6.1563e-14										YPEL2	209.972	3.28954	0.251798	13.0642	5.27277e-39	3.49435e-37
CNR2	52.2111	2.05426	0.420201	4.88876	1.01473e-06	7.25659e-06		FERMT3	81.9868	3.08596	0.392438	7.86357	3.73345e-15	4.202e-14										HSP90AB4P	16.7945	3.28602	0.730645	4.49743	6.87795e-06	2.59565e-05
CASP1	127.728	2.05131	0.293634	6.98594	2.82952e-12	4.68232e-11		LOC107984328	22.4311	3.08369	0.661957	4.65844	3.18615e-06	1.29437e-05										CMYA5	32.4251	3.28544	0.620019	5.29893	1.16483e-07	5.59048e-07
FBXO32	761.722	2.04932	0.255782	8.01196	1.12891e-15	2.87731e-14		LOC105378248	36.7188	3.08343	0.618839	4.9826	6.27353e-07	2.80094e-06										LINC02812	31.6413	3.28396	0.608854	5.39367	6.90323e-08	3.41018e-07
SMIM3	294.725	2.04873	0.240083	8.53342	1.4209e-17	4.46933e-16		NPFF	17.7692	3.08196	0.774774	3.97788	6.95313e-05	0.000229226										ZNF429	53.6676	3.28266	0.503401	6.52096	6.98605e-11	4.94073e-10
WNT7B	537.404	2.0483	0.360997	5.674	1.39501e-08	1.3939e-07		HSD11B1	32.7394	3.07987	0.579441	5.31525	1.06513e-07	5.2542e-07										TRIM72	103.937	3.28178	0.384422	8.53693	1.37837e-17	1.95198e-16
SNHG17	440.104	2.04766	0.272426	7.5164	5.63033e-14	1.18126e-12		NUTM2A	41.5851	3.0742	0.736275	4.17535	2.97535e-05	0.000104475										CDC27P11	81.2347	3.27962	0.583087	5.62458	1.85958e-08	9.84516e-08
CCT6P1	88.1255	2.04749	0.297533	6.88155	5.9203e-12	9.36174e-11		FHIT	24.0847	3.06088	0.748032	4.09191	4.27833e-05	0.000146155										TRANK1	248.072	3.27851	0.317947	10.3115	6.25289e-25	1.58368e-23
HOXB5	228.345	2.04511	0.250043	8.17905	2.86087e-16	7.77441e-15		LOC644656	98.2694	3.05804	0.532315	5.74479	9.20345e-09	5.20467e-08										LINC01003	102.386	3.27448	0.355693	9.20593	3.38716e-20	5.86967e-19
PDE3B	71.7179	2.03948	0.489231	4.16876	3.06266e-05	0.000160642		EMX2OS	61.0419	3.04853	0.537513	5.67154	1.41516e-08	7.7967e-08										LOC107984334	197.177	3.27413	0.308596	10.6097	2.68477e-26	7.60795e-25
IFNLR1	133.139	2.03877	0.283584	7.1893	6.51246e-13	1.18604e-11		LOC105377920	21.1661	3.04646	0.713324	4.2708	1.94772e-05	7.03614e-05										DUSP5	1083.11	3.27054	0.155651	21.012	5.09683e-98	5.28618e-95
NPFFR1	47.464	2.03689	0.457728	4.44999	8.58723e-06	5.10304e-05		LOC644215	106.363	3.0448	0.436007	6.98337	2.88189e-12	2.41923e-11										CHAC1	388.875	3.26981	0.253138	12.9171	3.60356e-38	2.29996e-36
APOBEC3G	30.1854	2.03601	0.547422	3.71927	0.000199798	0.000870785		ASH1L-AS1	69.1823	3.04159	0.525652	5.78632	7.19467e-09	4.12377e-08										GALNT15	106.291	3.26833	0.479426	6.81717	9.28533e-12	7.27913e-11
LYPD3	31.6714	2.0348	0.502415	4.05004	5.12099e-05	0.000255646		ARIH2OS	45.3767	3.04062	0.507451	5.99196	2.0733e-09	1.27881e-08										DHDH	16.9972	3.26255	0.777066	4.19855	2.68626e-05	9.29151e-05
SLC6A9	114.773	2.03293	0.336747	6.03695	1.57051e-09	1.77309e-08		LOC100505685	29.4245	3.04045	0.745046	4.0809	4.48622e-05	0.000152579										RGPD1	60.0585	3.25803	0.441783	7.37473	1.64675e-13	1.56907e-12
LOC100507103	42.1349	2.03043	0.514195	3.94875	7.85589e-05	0.000375719		KRT17	128.823	3.03698	0.535733	5.66883	1.43776e-08	7.91072e-08										TCAP	24.2189	3.2568	0.735946	4.42533	9.62965e-06	3.55676e-05
LOC112268258	37.8118	2.02652	0.491413	4.12387	3.72557e-05	0.000191903		LGALS9	54.0707	3.03318	0.430524	7.04533	1.85028e-12	1.58531e-11										LINC01530	58.4857	3.25679	0.450246	7.23337	4.71144e-13	4.277e-12
DLX2	115.531	2.02234	0.374517	5.39985	6.6695e-08	5.92949e-07		LOC105370399	24.387	3.02925	0.665265	4.55345	5.27737e-06	2.08472e-05										UBAP1L	136.363	3.25415	0.356365	9.13151	6.75504e-20	1.13919e-18
SYNPO2	145.815	2.01952	0.449539	4.49243	7.04151e-06	4.2836e-05		PODXL	614.677	3.02761	0.294326	10.2866	8.09948e-25	2.03893e-23										LOC112267942	21.8207	3.25087	0.757805	4.28985	1.78796e-05	6.3365e-05
ZFAND2A	245.747	2.01865	0.322762	6.25429	3.9932e-10	4.91888e-09		FAM21EP	19.6525	3.0269	0.650467	4.65342	3.2647e-06	1.3242e-05										SCN1A-AS1	17.1924	3.24881	0.845244	3.84364	0.000121225	0.000380763
ZFP82	96.2083	2.0186	0.416683	4.84444	1.26968e-06	8.94112e-06		SAT1	3433.26	3.02503	0.16692	18.1226	2.11301e-73	9.13127e-71										CRYBB3	28.2616	3.24846	0.71216	4.56142	5.08084e-06	1.95569e-05
PARVB	333.926	2.01765	0.291897	6.91221	4.77177e-12	7.66506e-11		MKRN2OS	24.6584	3.018	0.735531	4.10317	4.07536e-05	0.00013982										IER3	2265.37	3.24765	0.238143	13.6374	2.40022e-42	1.99951e-40
FRMD6-AS1	56.4522	2.01622	0.403728	4.99401	5.91375e-07	4.42398e-06		NR6A1	123.816	3.01789	0.515794	5.85097	4.88712e-09	2.87421e-08										HSD17B13	21.1055	3.24629	0.606919	5.34881	8.85362e-08	4.31409e-07
MAFG	1739.21	2.01166	0.175686	11.4503	2.34273e-30	2.58311e-28		RMND5A	1354.95	3.0177	0.161295	18.7091	4.17041e-78	2.54432e-75										CEACAM1	48.5012	3.2454	0.456204	7.11392	1.12796e-12	9.85152e-12
FRG1-DT	32.7119	2.01156	0.505022	3.9831	6.80211e-05	0.000329673		RRAGC	961.28	3.01405	0.153698	19.6103	1.26399e-85	1.00842e-82										CACNB2	33.1412	3.24497	0.555565	5.84085	5.19349e-09	2.93611e-08
RGMA	196.506	2.01036	0.456177	4.40698	1.04822e-05	6.13041e-05		TCTE3	88.48	3.01333	0.456597	6.59955	4.12408e-11	3.07829e-10										RORA	220.607	3.24404	0.320609	10.1184	4.57954e-24	1.08937e-22
CABP4	56.6786	2.00732	0.51192	3.92117	8.81197e-05	0.000416536		FDPSP2	57.2919	3.00841	0.483728	6.21923	4.99613e-10	3.30362e-09										FAM83F	15.9247	3.24185	0.85053	3.81156	0.000138091	0.000429963
EXTL3-AS1	37.8836	2.00704	0.533903	3.75919	0.000170462	0.000753395		NWD1	20.0024	3.00657	0.736101	4.08446	4.41797e-05	0.000150479										SNX16	189.73	3.24111	0.273297	11.8593	1.92647e-32	8.25635e-31
CMBL	224.201	2.00693	0.313786	6.39585	1.59656e-10	2.08169e-09		TMC7	81.6881	3.00223	0.504161	5.9549	2.60235e-09	1.58161e-08										LOC105369536	53.3443	3.23955	0.516458	6.27263	3.55005e-10	2.30915e-09
CPEB3	47.4374	2.00603	0.378399	5.30137	1.14937e-07	9.81826e-07		MORN3	61.8405	3.00029	0.419665	7.14925	8.72506e-13	7.73105e-12										LOC105373975	17.1433	3.23732	0.686714	4.71422	2.42639e-06	9.79006e-06
STXBP5L	31.0888	1.99774	0.539942	3.69991	0.000215673	0.000933357		NUTM2E	76.0991	2.99705	0.391218	7.66081	1.84757e-14	1.94539e-13										FAM74A7	40.5939	3.23722	0.481752	6.71968	1.8212e-11	1.37772e-10
H2AC19	291.599	1.99638	0.316221	6.31324	2.73252e-10	3.46268e-09		HES1	322.609	2.99633	0.358534	8.35716	6.42464e-17	8.40797e-16										RNF138P1	21.6079	3.23585	0.647963	4.99387	5.91802e-07	2.59255e-06
NR2F1	614.722	1.99091	0.23638	8.42249	3.68551e-17	1.10773e-15		EML2-AS1	38.6077	2.99596	0.725809	4.12776	3.66318e-05	0.000126621										LOC100507103	42.1349	3.23537	0.52781	6.1298	8.79915e-10	5.45979e-09
CASR	50.182	1.98644	0.452997	4.38511	1.15927e-05	6.70067e-05		GREB1	106.044	2.99488	0.4584	6.53334	6.43196e-11	4.71609e-10										TMIGD2	18.1858	3.23285	0.819904	3.94296	8.04819e-05	0.000260361
MEX3B	570.412	1.98625	0.230426	8.61991	6.70043e-18	2.16462e-16		KCNN3	26.0088	2.99437	0.782966	3.8244	0.000131092	0.000412007										LOC102724859	21.0177	3.23272	0.615463	5.25251	1.50041e-07	7.10571e-07
JAG2	249.284	1.98062	0.252817	7.83424	4.71692e-15	1.11017e-13		C11orf91	17.8239	2.99257	0.794464	3.76678	0.00016537	0.000509697										ZNF433-AS1	27.4721	3.23224	0.715638	4.51658	6.28472e-06	2.38806e-05
PARTICL	48.8414	1.97723	0.383343	5.15787	2.49777e-07	2.00533e-06		BTG2	810.293	2.99244	0.21432	13.9625	2.6407e-44	2.62087e-42										KCNJ5	22.5889	3.23205	0.663308	4.87263	1.10124e-06	4.65328e-06
COLEC12	259.724	1.97273	0.267228	7.38219	1.55707e-13	3.09099e-12		LOC107986649	54.2295	2.99169	0.47743	6.26623	3.69889e-10	2.48626e-09										STAT5A	71.8844	3.23111	0.357078	9.04875	1.44618e-19	2.38648e-18
H4C15	189.772	1.97123	0.383527	5.13975	2.7511e-07	2.19482e-06		NEU1	929.076	2.99165	0.165847	18.0387	9.68687e-73	4.10071e-70										NHLH1	31.4853	3.23045	0.603243	5.35514	8.54882e-08	4.17636e-07
TGM1	43.7934	1.96964	0.375668	5.24304	1.57948e-07	1.31492e-06		CADM2	20.2326	2.99004	0.782134	3.82293	0.000131875	0.000414334										LOC105377205	27.6407	3.23025	0.646898	4.99344	5.93128e-07	2.59781e-06
SPDYE2B	26.5767	1.9687	0.504448	3.90267	9.51366e-05	0.000446067		RPP25	176.111	2.98587	0.413512	7.22076	5.1697e-13	4.71986e-12										LINC00514	16.7011	3.22886	0.821867	3.92869	8.54104e-05	0.000275104
KLRD1	94.8248	1.96717	0.375049	5.24509	1.5621e-07	1.30151e-06		LOC105379524	52.9184	2.98524	0.596956	5.00077	5.71006e-07	2.56261e-06										SGK1	1448.16	3.22611	0.249861	12.9116	3.8702e-38	2.46256e-36
ZNF596	66.0582	1.96662	0.450965	4.36092	1.29518e-05	7.39768e-05		SLC5A5	36.119	2.98244	0.607532	4.90911	9.14923e-07	3.98117e-06										FST	1822.74	3.22512	0.20821	15.4898	4.06636e-54	6.58973e-52
VWA7	77.2531	1.96576	0.357809	5.49388	3.93206e-08	3.62607e-07		PAXIP1-AS1	185.35	2.97879	0.294292	10.1219	4.41732e-24	1.05078e-22										LOC112268202	24.964	3.22474	0.558638	5.7725	7.81032e-09	4.32597e-08
HES4	484.287	1.96574	0.289731	6.78473	1.16308e-11	1.77388e-10		DND1	25.2697	2.97644	0.637262	4.67067	3.0022e-06	1.22443e-05										ZNF737	46.9125	3.22456	0.469703	6.86509	6.64481e-12	5.29517e-11
ZMYND10	33.3054	1.96393	0.480716	4.08542	4.3998e-05	0.000222213		TINCR	48.8182	2.97262	0.516377	5.75667	8.57885e-09	4.86604e-08										LINC01204	17.8143	3.22134	0.738398	4.36261	1.28518e-05	4.65895e-05
NFKBIZ	383.145	1.96218	0.190153	10.319	5.78501e-25	3.69076e-23		LOC105372703	19.7274	2.97233	0.713532	4.16566	3.10455e-05	0.00010856										SLC44A2	1615.1	3.21753	0.157472	20.4324	8.61553e-93	8.12327e-90
ZNRF3-AS1	62.0827	1.96015	0.406342	4.82389	1.40788e-06	9.82223e-06		LOC112268457	29.4918	2.96422	0.597046	4.96481	6.87671e-07	3.0525e-06										SNAI1	223.931	3.21741	0.37165	8.65709	4.83961e-18	7.04971e-17
AMH	180.812	1.95881	0.26182	7.48151	7.34721e-14	1.51947e-12		WNT7B	537.404	2.95883	0.345447	8.56522	1.07867e-17	1.50571e-16										DNAJB9	456.073	3.21567	0.262444	12.2528	1.62309e-34	7.97815e-33
MIR762HG	41.348	1.95613	0.477169	4.09946	4.14115e-05	0.000210566		ADAMTSL4-AS1	17.6244	2.95789	0.747399	3.95758	7.57119e-05	0.000247868										SLC14A2	25.2211	3.21107	0.63736	5.03808	4.70228e-07	2.08864e-06
ZBTB8B	135.915	1.95528	0.275817	7.08906	1.35023e-12	2.35947e-11		RHOV	71.9992	2.95598	0.740893	3.98975	6.61428e-05	0.000218785										LOC105371413	13.9247	3.20793	0.829772	3.86604	0.000110618	0.000349993
MIR4453HG	150.997	1.95107	0.311216	6.2692	3.62913e-10	4.50323e-09		PLD6	157.939	2.95504	0.293648	10.0632	8.03364e-24	1.864e-22										LOC107986334	60.9839	3.20791	0.566034	5.66735	1.45026e-08	7.76932e-08
PRICKLE2-AS3	29.7036	1.94845	0.520847	3.74092	0.000183346	0.000805834		LOC101929259	34.7204	2.95448	0.545906	5.41207	6.23018e-08	3.16669e-07										RPP38-DT	16.7982	3.20682	0.746157	4.29778	1.72518e-05	6.12975e-05
CHRNB1	96.4484	1.9443	0.354195	5.48935	4.03426e-08	3.71357e-07		LOC105371554	25.8181	2.9488	0.774189	3.80889	0.000139592	0.000436736										SLC36A2	18.1444	3.20545	0.705665	4.54245	5.56045e-06	2.12805e-05
CCDC144B	70.8435	1.94315	0.505021	3.84765	0.000119256	0.00054677		CDC27P11	81.2347	2.94774	0.500575	5.8887	3.89238e-09	2.31346e-08										LOC107987415	28.4221	3.20443	0.547091	5.85722	4.70678e-09	2.67634e-08
CHKB-CPT1B	134.87	1.94263	0.364673	5.32706	9.98168e-08	8.62471e-07		CHD7	349.095	2.94434	0.46635	6.31359	2.72642e-10	1.86709e-09										ZNF716	25.7626	3.2035	0.612901	5.22678	1.72487e-07	8.09662e-07
CDKN2D	163.119	1.94005	0.289594	6.69922	2.09529e-11	3.08262e-10		NNAT	34.4825	2.94237	0.572851	5.13636	2.80114e-07	1.31013e-06										TCF23	26.317	3.20334	0.629477	5.08889	3.60175e-07	1.62734e-06
TMEM81	41.2057	1.93782	0.442197	4.38225	1.17457e-05	6.77367e-05		FGD5P1	17.7479	2.94069	0.786498	3.73897	0.000184776	0.000565312										FRMD6-AS1	56.4522	3.20238	0.441289	7.25687	3.96158e-13	3.63446e-12
MAFF	717.431	1.93744	0.150698	12.8565	7.91265e-38	1.32671e-35		UAP1L1	509.29	2.93286	0.158526	18.5008	2.03318e-76	1.08139e-73										MIRLET7BHG	109.329	3.19936	0.251288	12.7319	3.93361e-37	2.35823e-35
HLA-C	5544.36	1.93686	0.155503	12.4555	1.30562e-35	2.03756e-33		LINC01970	70.8334	2.93238	0.535201	5.47902	4.27694e-08	2.21847e-07										NLGN1	57.1887	3.19668	0.788233	4.05551	5.00259e-05	0.000166057
FN3K	53.0084	1.93477	0.478713	4.04161	5.30855e-05	0.000263841		SSTR2	69.5732	2.93207	0.434519	6.74784	1.50065e-11	1.17998e-10										LOC105373428	50.072	3.19634	0.485759	6.5801	4.70144e-11	3.39325e-10
SLC6A4	46.3908	1.93313	0.47779	4.04598	5.21037e-05	0.000259406		LOC100507103	42.1349	2.92994	0.549846	5.32866	9.89412e-08	4.90403e-07										LOC105374042	26.4621	3.19629	0.734957	4.34894	1.36797e-05	4.94352e-05
UNC13D	94.5547	1.93271	0.325957	5.92932	3.04183e-09	3.3161e-08		GNRH1	58.5529	2.92823	0.490241	5.97304	2.32874e-09	1.42074e-08										TSPYL2	1095.59	3.19357	0.264021	12.0959	1.11063e-33	5.15385e-32
FLT3LG	73.296	1.93195	0.301255	6.41301	1.42676e-10	1.87475e-09		MKNK2	1923.51	2.92763	0.156819	18.6688	8.8851e-78	5.26582e-75										C3orf35	28.6519	3.19202	0.652243	4.89391	9.88545e-07	4.2002e-06
HLA-A	2851.95	1.93183	0.135527	14.2542	4.22046e-46	1.14166e-43		HERC6	206.039	2.926	0.4808	6.0857	1.15986e-09	7.37103e-09										NFKBIA	1482.31	3.19196	0.211155	15.1166	1.25791e-51	1.67262e-49
ATP6V0B	1459.9	1.92643	0.190042	10.1369	3.78967e-24	2.2221e-22		CDRT1	54.0937	2.92292	0.575264	5.081	3.75445e-07	1.72871e-06										ARIH2OS	45.3767	3.18874	0.489118	6.51937	7.06053e-11	4.9866e-10
LOC100128398	29.7426	1.92323	0.488077	3.94042	8.13399e-05	0.000387579		TYW1B	34.631	2.91988	0.744249	3.92326	8.73571e-05	0.000283										ARG2	121.747	3.18825	0.728491	4.37652	1.20589e-05	4.38994e-05
VGF	128.954	1.92299	0.432077	4.45058	8.56403e-06	5.09215e-05		LOC105374746	25.1794	2.91932	0.586726	4.97562	6.50394e-07	2.89571e-06										LOC105373422	13.206	3.18714	0.834588	3.81882	0.000134092	0.000418267
CCN3	249.241	1.92258	0.301702	6.37245	1.86028e-10	2.39628e-09		IER2	2035.67	2.9192	0.20719	14.0895	4.40935e-45	4.59614e-43										LOC102724965	12.5727	3.18478	0.737529	4.31818	1.57324e-05	5.63427e-05
LOC107987081	26.9723	1.92258	0.509392	3.77427	0.000160477	0.000715081		LOC101409256	23.7575	2.9191	0.70425	4.14497	3.39859e-05	0.000117947										LOC221946	16.714	3.18348	0.817549	3.89394	9.86304e-05	0.000314752
LOC101929732	31.7231	1.92205	0.511171	3.7601	0.000169848	0.000751227		SEMA6D	139.735	2.91552	0.293687	9.92733	3.16612e-23	7.07702e-22										MISP3	67.1016	3.17632	0.50053	6.34592	2.21104e-10	1.47376e-09
TBX2	914.196	1.92175	0.158326	12.138	6.64445e-34	9.49315e-32		CD96	29.5116	2.91181	0.584794	4.97921	6.38448e-07	2.84619e-06										ZNF836	34.6473	3.17502	0.646708	4.90952	9.12989e-07	3.89834e-06
LINC02072	55.7745	1.92128	0.451615	4.25426	2.09746e-05	0.000114084		RINL	62.5467	2.9098	0.514255	5.65828	1.52897e-08	8.37261e-08										AZIN2	79.4619	3.17189	0.438976	7.22566	4.98662e-13	4.51692e-12
SNORC	96.198	1.91918	0.417353	4.59845	4.25639e-06	2.70278e-05		PDZD2	49.2085	2.90733	0.751095	3.87079	0.000108484	0.000345348										ZNF154	59.1959	3.1708	0.508847	6.23134	4.62467e-10	2.96812e-09
GPR146	21.4438	1.91634	0.480722	3.98637	6.70913e-05	0.00032579		SERPINB2	318.888	2.90274	0.298262	9.73217	2.19851e-22	4.60179e-21										RHD	11.8754	3.1697	0.858795	3.69087	0.000223488	0.00067254
LOC105376159	33.2172	1.91542	0.480332	3.98769	6.67191e-05	0.000324137		TFPI2	1032.8	2.89939	0.307539	9.42771	4.1914e-21	7.90384e-20										ETV3	976.933	3.1693	0.192673	16.4491	8.50885e-61	2.15243e-58
PPP1R3F	124.552	1.90933	0.242311	7.87967	3.2824e-15	7.91836e-14		TCIM	339.293	2.89601	0.345799	8.37485	5.52946e-17	7.25476e-16										PCDHA10	33.7244	3.16907	0.555514	5.70476	1.16508e-08	6.31823e-08
SALL1	496.418	1.90828	0.3288	5.80376	6.48436e-09	6.79518e-08		GPRIN3	281.494	2.89552	0.45593	6.35079	2.14208e-10	1.48308e-09										SMAD9	144.512	3.16689	0.506598	6.25129	4.07068e-10	2.62802e-09
ZNF844	214.983	1.90254	0.407337	4.67067	3.00217e-06	1.96541e-05		LOC105378929	91.0144	2.89523	0.369569	7.83406	4.72355e-15	5.25083e-14										SNORA67	17.3314	3.16683	0.684907	4.62374	3.76891e-06	1.47785e-05
IL6R	114.443	1.8999	0.341934	5.55634	2.75488e-08	2.60028e-07		LOC107987415	28.4221	2.89096	0.654466	4.41728	9.99518e-06	3.78984e-05										IGF2	360.823	3.16503	0.276308	11.4547	2.22701e-30	8.44514e-29
SAMD9	508.065	1.89764	0.335744	5.65205	1.58548e-08	1.56374e-07		EPGN	42.0025	2.88994	0.626138	4.6155	3.92142e-06	1.57426e-05										LINC02551	21.032	3.16237	0.634993	4.98017	6.35301e-07	2.76908e-06
GDF15	4997.98	1.89469	0.379215	4.99634	5.84281e-07	4.37898e-06		CHP1P2	92.625	2.887	0.333997	8.64379	5.43794e-18	7.7472e-17										CASS4	76.5797	3.15682	0.755587	4.17797	2.94122e-05	0.000101026
SHLD2P3	69.4579	1.89346	0.404364	4.68255	2.83326e-06	1.86506e-05		ZNNT1	30.2865	2.88579	0.593061	4.86592	1.13927e-06	4.89274e-06										LOC112267989	15.5397	3.15444	0.706385	4.46561	7.98407e-06	2.97866e-05
RAPGEFL1	135.345	1.89178	0.249366	7.58635	3.29048e-14	7.1094e-13		LOC107984969	29.8223	2.88116	0.606154	4.75318	2.00242e-06	8.34826e-06										SPIB	34.4638	3.15245	0.58914	5.35093	8.75019e-08	4.2667e-07
SAMD14	70.8984	1.89119	0.504031	3.75213	0.000175335	0.000773304		DEDD2	650.648	2.87958	0.244815	11.7623	6.10684e-32	2.59578e-30										LOC105378248	36.7188	3.15067	0.512634	6.14603	7.94442e-10	4.96209e-09
FCAR	48.7562	1.89092	0.452148	4.18208	2.88858e-05	0.000152375		CHRNA10	32.4449	2.87708	0.562026	5.11912	3.06957e-07	1.42763e-06										DUSP10	326.675	3.14787	0.262601	11.9873	4.14379e-33	1.84452e-31
FBXO27	83.2536	1.88941	0.370143	5.10453	3.31614e-07	2.60868e-06		LINC01840	21.73	2.87588	0.650174	4.42324	9.72304e-06	3.69386e-05										SLC22A13	11.0549	3.14725	0.873387	3.60351	0.000313953	0.00091736
RIPOR3	136.836	1.88751	0.475466	3.9698	7.19316e-05	0.000346803		LOC107984334	197.177	2.87042	0.284796	10.0789	6.85196e-24	1.59518e-22										AATK	32.3684	3.14677	0.679227	4.63286	3.60642e-06	1.41736e-05
PAXIP1-AS1	185.35	1.8843	0.227699	8.27541	1.28013e-16	3.62728e-15		APOBEC3A	30.5351	2.87008	0.754378	3.80456	0.000142056	0.000443707										TIGD3	41.8588	3.14587	0.559044	5.62723	1.83131e-08	9.70386e-08
CXCL16	149.169	1.88386	0.285231	6.60466	3.98426e-11	5.64475e-10		TIE1	47.7147	2.86762	0.45548	6.29583	3.05759e-10	2.0781e-09										DNAAF1	23.1596	3.14184	0.678089	4.63338	3.59744e-06	1.41436e-05
MYH3	56.506	1.88244	0.362376	5.19471	2.05043e-07	1.67468e-06		ASGR1	42.8626	2.86619	0.502267	5.70651	1.15314e-08	6.44037e-08										SLC16A14	89.7221	3.13815	0.441197	7.11281	1.13705e-12	9.92251e-12
RHOV	71.9992	1.88189	0.483868	3.88926	0.000100551	0.000468744		FBXO48	111.111	2.86591	0.452348	6.33563	2.36379e-10	1.62681e-09										LOC107984302	43.834	3.13737	0.622238	5.04208	4.60495e-07	2.04892e-06
MTRNR2L3	1069.74	1.87886	0.209617	8.96327	3.1518e-19	1.19298e-17		TP53INP1	599.726	2.86468	0.232914	12.2993	9.13554e-35	4.87142e-33										AP3B2	18.6182	3.1373	0.864745	3.62801	0.000285618	0.000841319
VWA5B2	24.8109	1.8771	0.43748	4.29072	1.78096e-05	9.8587e-05		SCRG1	26.2339	2.86311	0.657482	4.35467	1.3327e-05	4.94883e-05										KCNAB1	52.5569	3.13478	0.468916	6.68517	2.30656e-11	1.72539e-10
RHBDL1	62.5333	1.87699	0.308771	6.07891	1.21001e-09	1.39244e-08		KBTBD8	101.018	2.86158	0.334442	8.55627	1.16578e-17	1.62294e-16										LOC105374746	25.1794	3.13107	0.559068	5.60052	2.1371e-08	1.12142e-07
LOC100287015	49.994	1.87696	0.420091	4.46798	7.89627e-06	4.73963e-05		LINC01209	22.8427	2.85827	0.725592	3.93922	8.17472e-05	0.000266073										LOC107987097	104.384	3.12975	0.305391	10.2483	1.20388e-24	2.97996e-23
AKNA	121.371	1.87629	0.346557	5.4141	6.15987e-08	5.51263e-07		SNHG9	67.2867	2.85365	0.502235	5.68191	1.33199e-08	7.36785e-08										CD84	31.5446	3.12938	0.634043	4.9356	7.99041e-07	3.433e-06
DUSP8	246.242	1.87503	0.221401	8.46892	2.47675e-17	7.55613e-16		MAK	27.2531	2.8521	0.620445	4.59686	4.28899e-06	1.713e-05										PIK3IP1	164.736	3.12799	0.450163	6.94856	3.69029e-12	3.01845e-11
GNAL	156.949	1.87483	0.287536	6.52034	7.01464e-11	9.62225e-10		LOC100268168	33.9737	2.85024	0.576166	4.94691	7.54003e-07	3.33339e-06										ABCB5	21.8231	3.12554	0.714424	4.37491	1.2148e-05	4.42158e-05
CPT1B	166.532	1.87465	0.349686	5.36094	8.27892e-08	7.26168e-07		ITGB4	466.307	2.84875	0.604716	4.71088	2.46644e-06	1.01733e-05										MYLK3	45.1635	3.12392	0.482158	6.47905	9.23036e-11	6.43581e-10
ZNF793	123.147	1.87433	0.297986	6.29	3.17472e-10	3.9783e-09		SREBF2-AS1	31.5332	2.84395	0.683368	4.16167	3.15922e-05	0.000110156										C3orf20	37.5068	3.12146	0.456681	6.8351	8.19453e-12	6.47046e-11
C3orf20	37.5068	1.87323	0.386055	4.85225	1.22068e-06	8.61999e-06		GPR68	41.8651	2.8437	0.470606	6.04264	1.51614e-09	9.51854e-09										LOC107984583	38.9253	3.12125	0.510114	6.11872	9.43297e-10	5.83735e-09
LOC107987223	36.8426	1.87245	0.494847	3.78389	0.000154397	0.00069169		CEL	49.2124	2.84057	0.492275	5.77028	7.91402e-09	4.51238e-08										PPM1K	347.545	3.12094	0.269471	11.5817	5.0999e-31	2.0227e-29
LOC100419583	167.356	1.86743	0.200679	9.30554	1.3331e-20	5.71797e-19		ZNF385A	308.223	2.83929	0.198909	14.2743	3.16393e-46	3.56681e-44										CRAT37	34.2477	3.12059	0.652965	4.7791	1.76078e-06	7.25401e-06
CHRD	62.2828	1.86478	0.384698	4.84738	1.251e-06	8.82179e-06		LOC107985678	27.7231	2.83888	0.729107	3.89364	9.87521e-05	0.000316945										LOC107984398	28.3676	3.1169	0.643155	4.84627	1.25807e-06	5.28154e-06
KCND1	72.9124	1.86335	0.326538	5.70639	1.15398e-08	1.16419e-07		ST8SIA5	21.9196	2.83822	0.781824	3.63026	0.00028314	0.000837947										LOC644656	98.2694	3.11525	0.440061	7.07913	1.45059e-12	1.24853e-11
TFAP2E	29.4684	1.86294	0.497892	3.74166	0.000182808	0.00080397		MSX1	297.67	2.83546	0.363145	7.80807	5.80726e-15	6.38706e-14										SNORA4	30.8465	3.1144	0.674554	4.61697	3.89384e-06	1.52338e-05
LOC152048	41.5303	1.85969	0.405539	4.58573	4.52404e-06	2.85486e-05		LOC105376000	46.2294	2.83496	0.559513	5.06684	4.04464e-07	1.85369e-06										NECTIN4	34.5007	3.11337	0.617449	5.04231	4.59947e-07	2.04692e-06
GPR162	88.6925	1.8594	0.358812	5.1821	2.19405e-07	1.77909e-06		LOC107986986	37.9366	2.83375	0.618622	4.58075	4.63322e-06	1.8436e-05										IRF9	473.393	3.11083	0.254895	12.2044	2.94584e-34	1.42106e-32
BTN3A3	100.418	1.85939	0.294192	6.32032	2.61018e-10	3.318e-09		SPHK1	457.498	2.83332	0.185354	15.286	9.47954e-53	1.65239e-50										VAMP2	1019.01	3.11083	0.179799	17.3017	4.56951e-67	1.55386e-64
MORN3	61.8405	1.85804	0.378385	4.91046	9.0864e-07	6.55332e-06		ATP2B1-AS1	48.8485	2.83174	0.43473	6.51378	7.32826e-11	5.34494e-10										SLC26A10	26.3176	3.11051	0.676616	4.59715	4.28309e-06	1.66406e-05
CTSK	103.551	1.85669	0.361772	5.13223	2.86335e-07	2.27721e-06		VWCE	27.8627	2.83041	0.557157	5.08009	3.77257e-07	1.73629e-06										SAMD9L	158.404	3.10787	0.59997	5.18004	2.21844e-07	1.02694e-06
TMEM213	72.6631	1.85579	0.482713	3.84451	0.000120793	0.000553193		KMT2E-AS1	99.2301	2.82246	0.340132	8.29812	1.05768e-16	1.35012e-15										LOC107985678	27.7231	3.10434	0.513174	6.0493	1.45479e-09	8.79531e-09
BMP7	176.017	1.85539	0.305791	6.06752	1.29897e-09	1.48638e-08		MEGF11	37.2728	2.79992	0.755334	3.70686	0.000209844	0.000636373										PCDH11X	39.9853	3.10331	0.562358	5.51838	3.4213e-08	1.75577e-07
LOC107984334	197.177	1.8501	0.271261	6.82035	9.08201e-12	1.40761e-10		H2BC12	580.743	2.79981	0.225176	12.4339	1.71117e-35	9.54162e-34										SMIM31	28.7463	3.10289	0.614289	5.05118	4.39081e-07	1.95826e-06
TPH1	38.05	1.84748	0.492875	3.74838	0.000177979	0.000783604		MXD1	541.33	2.79921	0.273579	10.2318	1.42785e-24	3.53015e-23										ATP1B2	70.5525	3.10261	0.549433	5.64694	1.63333e-08	8.70509e-08
NUTM2D	63.5314	1.84693	0.423253	4.36365	1.27908e-05	7.31606e-05		LOC107987097	104.384	2.79917	0.358982	7.79754	6.3127e-15	6.92095e-14										H3C10	18.5335	3.10247	0.738018	4.20378	2.62494e-05	9.08848e-05
HAPLN3	187.111	1.84316	0.256087	7.19742	6.13612e-13	1.12457e-11		FGF7P6	29.9168	2.79891	0.613486	4.5623	5.05966e-06	2.00368e-05										IER2	2035.67	3.10226	0.205475	15.098	1.66928e-51	2.20548e-49
CDCP1	257.216	1.84316	0.387318	4.75877	1.94781e-06	1.32297e-05		ZNF211	308.233	2.79884	0.215304	12.9995	1.23225e-38	8.29888e-37										LOC112268179	11.2438	3.0998	0.775302	3.99819	6.38291e-05	0.000209362
FRS3	87.2428	1.84004	0.292115	6.29901	2.99547e-10	3.76764e-09		AOC2	87.0574	2.79006	0.468595	5.95409	2.61524e-09	1.58852e-08										CD180	78.24	3.09697	0.453651	6.82676	8.68525e-12	6.83453e-11
BSCL2	100.41	1.83826	0.395202	4.65143	3.29641e-06	2.13735e-05		N4BP2L1	39.4952	2.78801	0.498691	5.59066	2.26209e-08	1.2131e-07										SLC25A25	685.212	3.0949	0.206771	14.9678	1.19265e-50	1.5366e-48
HSPA1A	7637.35	1.83623	0.387953	4.73313	2.21081e-06	1.48372e-05		CCL24	19.79	2.78528	0.767129	3.63079	0.00028256	0.000836588										B3GALT4	23.413	3.09411	0.672108	4.60359	4.15263e-06	1.6164e-05
LOC101929356	49.8912	1.83527	0.403324	4.55035	5.35557e-06	3.32885e-05		NFKBIE	225.049	2.78413	0.220853	12.6063	1.95026e-36	1.16248e-34										NYAP2	30.3747	3.09337	0.609008	5.07936	3.78703e-07	1.70511e-06
IER5L	1171.85	1.8336	0.283792	6.46108	1.03959e-10	1.38666e-09		ARRDC2	252.208	2.78331	0.262559	10.6007	2.95732e-26	8.27851e-25										ZNF211	308.233	3.09296	0.221651	13.9542	2.96594e-44	2.75886e-42
SSTR2	69.5732	1.83328	0.387255	4.73405	2.20081e-06	1.47799e-05		SLC14A2	25.2211	2.78195	0.666593	4.17338	3.00108e-05	0.000105261										IGFL2-AS1	85.999	3.09272	0.346049	8.93723	3.99064e-19	6.37243e-18
HERPUD1	1209.56	1.83162	0.155454	11.7824	4.80993e-32	5.98674e-30		LOC107985656	22.0987	2.7813	0.758094	3.66881	0.000243686	0.000730355										ZNF793	123.147	3.09178	0.313201	9.87153	5.53161e-23	1.19648e-21
HIF1A-AS2	39.4875	1.82475	0.397682	4.58847	4.46503e-06	2.82289e-05		THAP2	125.973	2.78011	0.296462	9.37762	6.7481e-21	1.25426e-19										NRARP	219.469	3.09036	0.278187	11.1089	1.13511e-28	3.87902e-27
LOC105372579	39.0435	1.81633	0.45155	4.02244	5.75979e-05	0.000283284		COLEC10	184.726	2.77884	0.346443	8.02104	1.04854e-15	1.23508e-14										ADAMTS4	61.7711	3.0899	0.439292	7.03381	2.00967e-12	1.70289e-11
ZNF211	308.233	1.81616	0.208992	8.69012	3.62068e-18	1.22199e-16		MARVELD3	41.1174	2.7788	0.531806	5.2252	1.73964e-07	8.36667e-07										FLJ31104	43.8824	3.08881	0.530803	5.81913	5.9154e-09	3.31989e-08
LOC112268420	26.8101	1.81492	0.485458	3.73856	0.000185074	0.000812371		SLC6A11	67.9968	2.77746	0.693577	4.00455	6.2136e-05	0.000206553										ANO7L1	31.7729	3.0887	0.506573	6.09724	1.07913e-09	6.62063e-09
POU5F1	78.051	1.81279	0.341173	5.31341	1.0759e-07	9.26085e-07		IQCC	95.9426	2.7773	0.348792	7.96263	1.68417e-15	1.95603e-14										SMIM3	294.725	3.08591	0.306025	10.0838	6.51257e-24	1.53164e-22
C1S	1012.32	1.81137	0.239799	7.55371	4.2303e-14	9.0532e-13		LOC105372485	20.9222	2.77244	0.738236	3.7555	0.000172998	0.00053163										COX6B2	61.2697	3.08335	0.388169	7.94332	1.96847e-15	2.28623e-14
LMX1B	82.5745	1.80919	0.386587	4.67989	2.87031e-06	1.88578e-05		PPM1D	588.11	2.77078	0.210281	13.1766	1.19699e-39	8.71197e-38										PIM3	1128.91	3.08322	0.239128	12.8936	4.89248e-38	3.08464e-36
FLJ31356	46.1125	1.80834	0.404004	4.47605	7.60365e-06	4.58491e-05		DRAXIN	58.2209	2.76186	0.466528	5.92003	3.21889e-09	1.93479e-08										SIRPG-AS1	20.2497	3.07958	0.629811	4.88969	1.00996e-06	4.28854e-06
MANSC1	136.749	1.80785	0.373903	4.83509	1.33089e-06	9.33e-06		HES4	484.287	2.75434	0.228631	12.0471	2.00978e-33	9.69507e-32										LOC105374538	14.9113	3.07866	0.757166	4.06603	4.78208e-05	0.000159068
PLA2G4C	45.7773	1.80582	0.425702	4.24199	2.21547e-05	0.000119892		C5AR2	126.875	2.75323	0.352757	7.8049	5.95506e-15	6.53921e-14										ZNF626	24.8708	3.07553	0.857567	3.58635	0.000335339	0.000976134
DUSP1	1783.09	1.80414	0.168585	10.7017	9.99744e-27	7.54008e-25		CLEC4A	13.3122	2.75317	0.763212	3.60734	0.000309347	0.000908508										SLC2A5	22.7344	3.07518	0.620223	4.95818	7.11572e-07	3.07784e-06
PJVK	71.9988	1.80402	0.446305	4.04213	5.29685e-05	0.000263324		LOC112268125	18.4538	2.7519	0.732223	3.75828	0.000171087	0.000526146										N4BP2L1	39.4952	3.07514	0.543998	5.65285	1.57806e-08	8.42998e-08
SOCS1	83.0661	1.80363	0.36255	4.97485	6.52977e-07	4.8455e-06		SCIMP	20.0633	2.75148	0.759697	3.62181	0.000292552	0.000863338										DCTN1-AS1	30.1661	3.07355	0.686219	4.47897	7.50043e-06	2.81333e-05
RHPN1	111.046	1.80146	0.440065	4.09362	4.24687e-05	0.000215509		HES2	29.2187	2.75115	0.660724	4.16384	3.12938e-05	0.000109317										LOC105374407	18.4055	3.07025	0.789612	3.8883	0.000100949	0.000321262
TEF	212.602	1.79861	0.163772	10.9824	4.64329e-28	4.24338e-26		SALL1	496.418	2.74757	0.16618	16.5337	2.0985e-61	5.72753e-59										RASGRP2	32.0148	3.07003	0.636921	4.82011	1.43482e-06	5.9752e-06
KLF11	236.355	1.79495	0.281037	6.38688	1.6931e-10	2.19767e-09		ST8SIA4	65.0096	2.74519	0.71757	3.82568	0.000130413	0.000410247										SLC30A2	17.8436	3.06989	0.767543	3.99963	6.34412e-05	0.000208156
UPK1B	103.985	1.78898	0.456979	3.91479	9.04813e-05	0.000426507		VWA7	77.2531	2.74513	0.409763	6.69932	2.0939e-11	1.62551e-10										ADCY10P1	26.7698	3.06693	0.837091	3.66379	0.000248511	0.000740748
RUNDC3A-AS1	66.1289	1.78456	0.381181	4.68165	2.84571e-06	1.87265e-05		TMEM156	100.795	2.74332	0.38491	7.12716	1.02461e-12	9.02097e-12										LOC101927741	14.6417	3.06139	0.755275	4.05335	5.04898e-05	0.000167489
AQP3	156.312	1.78408	0.286639	6.22415	4.8418e-10	5.92106e-09		SEMA6C	123.835	2.74317	0.307936	8.90824	5.18469e-19	8.16202e-18										ELOVL3	17.5532	3.05931	0.7495	4.0818	4.46892e-05	0.000149466
OLR1	62.7872	1.78141	0.352711	5.05062	4.40381e-07	3.37786e-06		RASGRP2	32.0148	2.74316	0.695974	3.94147	8.09841e-05	0.000263713										LOC643802	19.4291	3.05823	0.80734	3.78803	0.000151847	0.000470045
PLEKHF1	91.9462	1.77628	0.347729	5.10823	3.25185e-07	2.56108e-06		FBXL13	26.4631	2.74303	0.691447	3.96709	7.27564e-05	0.000239022										ZNRF3-AS1	62.0827	3.05498	0.415727	7.34852	2.00412e-13	1.89824e-12
NLRC5	144.967	1.77298	0.41031	4.32107	1.55274e-05	8.70461e-05		C3orf35	28.6519	2.74233	0.616142	4.4508	8.55507e-06	3.27352e-05										ALDH8A1	26.7476	3.05462	0.679927	4.49256	7.03705e-06	2.65062e-05
SLC17A7	45.1198	1.77119	0.426383	4.15399	3.26724e-05	0.0001704		GADD45A	1705.02	2.74105	0.23022	11.9062	1.0984e-32	5.00749e-31										PCDHA9	10.6285	3.05374	0.846212	3.60871	0.00030772	0.000900795
LOC729652	43.3219	1.77032	0.454781	3.89269	9.91376e-05	0.000463007		JUNB	1322.55	2.73665	0.204146	13.4054	5.62553e-41	4.50542e-39										DAB1	36.2371	3.05173	0.783639	3.89431	9.84806e-05	0.000314323
ZNF442	65.9505	1.76912	0.38507	4.59427	4.34267e-06	2.75239e-05		LOC105369536	53.3443	2.73047	0.531785	5.13454	2.82839e-07	1.32108e-06										STAC2	54.531	3.05139	0.469683	6.49671	8.20975e-11	5.76294e-10
LINC02043	429.081	1.76491	0.212315	8.31271	9.35448e-17	2.69579e-15		ZNF442	65.9505	2.72699	0.435593	6.26041	3.83967e-10	2.57588e-09										NUPR1	518.731	3.05076	0.243089	12.55	3.97557e-36	2.17586e-34
LAIR1	87.6349	1.75854	0.331393	5.30653	1.11733e-07	9.57687e-07		ZNF454	71.4163	2.71819	0.433437	6.27126	3.58148e-10	2.41438e-09										LOC107984868	70.8226	3.05051	0.370329	8.2373	1.76139e-16	2.26653e-15
SMG1P7	47.4858	1.75372	0.392713	4.46564	7.9829e-06	4.7888e-05		SNX16	189.73	2.71815	0.25616	10.6111	2.64518e-26	7.43482e-25										SNORA81	16.8064	3.04748	0.733224	4.15627	3.23484e-05	0.000110417
N4BP2L1	39.4952	1.75191	0.426467	4.10796	3.99174e-05	0.000204094		ZNF101	217.306	2.71491	0.279037	9.72959	2.25497e-22	4.701e-21										UBE2FP1	43.4585	3.04578	0.505041	6.03075	1.63196e-09	9.80075e-09
FRAT2	221.092	1.74821	0.250064	6.99104	2.72865e-12	4.54573e-11		PTK6	25.6303	2.71394	0.687184	3.94936	7.83605e-05	0.000255853										GADD45A	1705.02	3.0456	0.238528	12.7683	2.46355e-37	1.48984e-35
LOC107986649	54.2295	1.74763	0.424164	4.12017	3.78596e-05	0.000194701		GABRR2	34.9865	2.71029	0.608121	4.45682	8.31838e-06	3.1912e-05										LOC107986649	54.2295	3.04435	0.463637	6.56623	5.1606e-11	3.70275e-10
ST8SIA4	65.0096	1.74751	0.392383	4.45358	8.44504e-06	5.03624e-05		SESN2	987.452	2.70797	0.15567	17.3956	8.90936e-68	3.30012e-65										LOC112268253	33.9646	3.04214	0.614344	4.95184	7.35132e-07	3.17352e-06
ASH1L-AS1	69.1823	1.74604	0.386345	4.51937	6.20228e-06	3.81424e-05		SNHG12	307.883	2.7074	0.236446	11.4504	2.34027e-30	8.89088e-29										GABRG3	16.9537	3.04172	0.720563	4.22131	2.42891e-05	8.4535e-05
BTN3A2	218.938	1.74595	0.21374	8.16855	3.12129e-16	8.36521e-15		MISP3	67.1016	2.7044	0.670946	4.03073	5.56044e-05	0.000186454										LRP2BP	28.3089	3.039	0.615647	4.93627	7.96309e-07	3.42268e-06
DEDD2	650.648	1.74462	0.231	7.55248	4.27059e-14	9.12979e-13		LOC389641	41.8265	2.70079	0.624994	4.3213	1.55111e-05	5.68556e-05										NPFFR1	47.464	3.03572	0.481955	6.29876	3.00039e-10	1.96828e-09
SLFN5	707.296	1.74372	0.21797	7.99983	1.24593e-15	3.15181e-14		MOGAT3	51.2948	2.70029	0.495539	5.44921	5.05947e-08	2.60225e-07										LOC107987457	44.1566	3.03488	0.578953	5.242	1.58842e-07	7.49514e-07
TMEM86B	56.0306	1.74276	0.351293	4.96098	7.01401e-07	5.17832e-06		LINC01562	35.7523	2.69349	0.613972	4.38699	1.14929e-05	4.31131e-05										SLC2A3	1482.58	3.03426	0.138516	21.9056	2.29852e-106	3.97318e-103
ZNF547	46.362	1.74259	0.393217	4.43164	9.35193e-06	5.52349e-05		EFCAB8	149.701	2.69325	0.336616	8.00097	1.23445e-15	1.44423e-14										LOC107984876	17.1861	3.03274	0.840086	3.61003	0.000306159	0.000896479
ZNF821	107.746	1.74232	0.26952	6.4645	1.01631e-10	1.36009e-09		LOC101928421	36.2212	2.69239	0.485361	5.5472	2.90285e-08	1.53685e-07										ZNF528	62.0466	3.02821	0.541971	5.58741	2.30486e-08	1.20549e-07
ISYNA1	419.521	1.73204	0.235923	7.34157	2.11107e-13	4.10636e-12		TCF23	26.317	2.68948	0.707568	3.80102	0.000144102	0.000449287										LIPG	112.947	3.02518	0.341527	8.85778	8.16201e-19	1.26536e-17
ADAMTS4	61.7711	1.72998	0.410961	4.2096	2.55822e-05	0.00013669		PNP	989.766	2.68273	0.197289	13.598	4.11653e-42	3.48527e-40										MMP25	17.721	3.02366	0.812695	3.72054	0.000198797	0.000603136
LOC105372832	38.631	1.72443	0.438818	3.92971	8.5047e-05	0.000403516		PPARGC1A	21.8307	2.68265	0.714501	3.75458	0.000173635	0.00053343										CPB2-AS1	12.9067	3.02358	0.828126	3.65111	0.000261107	0.000774509
SNHG5	1592.49	1.72082	0.258964	6.64503	3.0316e-11	4.35897e-10		XDH	41.691	2.68051	0.689695	3.88652	0.000101693	0.000325228										PPARA	245.601	3.01839	0.212488	14.205	8.52829e-46	8.58749e-44
LYZ	41.5655	1.7178	0.461459	3.72254	0.000197225	0.000860342		CES3	97.9532	2.67986	0.514155	5.21216	1.86651e-07	8.93747e-07										LAT	84.8127	3.01773	0.373438	8.08094	6.42675e-16	7.83255e-15
DDX60	191.801	1.71665	0.450297	3.81227	0.000137695	0.000624676		SNHG15	461.671	2.6795	0.3253	8.23699	1.76595e-16	2.21069e-15										PECAM1	16.1907	3.01652	0.735356	4.10212	4.09373e-05	0.000137695
P2RX5-TAX1BP3	74.6523	1.71525	0.422729	4.05756	4.95884e-05	0.00024853		C9orf129	27.0391	2.6794	0.582005	4.60374	4.14964e-06	1.66042e-05										JUNB	1322.55	3.01628	0.204155	14.7744	2.14165e-49	2.59791e-47
HOXA7	143.49	1.71328	0.260086	6.58737	4.47697e-11	6.28572e-10		LOC105374301	60.5654	2.67909	0.380998	7.03177	2.0393e-12	1.73508e-11										DMC1	94.6925	3.01489	0.371275	8.12036	4.64803e-16	5.76294e-15
H2BC5	113.565	1.71129	0.366421	4.67027	3.00803e-06	1.96861e-05		C9orf147	32.6934	2.67288	0.600105	4.45402	8.42767e-06	3.22954e-05										C5AR2	126.875	3.01177	0.327265	9.20285	3.48587e-20	6.03065e-19
MKNK2	1923.51	1.71093	0.154394	11.0816	1.54148e-28	1.46824e-26		CNNM1	116.195	2.67276	0.463493	5.76655	8.09113e-09	4.6083e-08										IMPA1P1	11.7313	3.01047	0.813021	3.70282	0.000213218	0.0006435
LOC107984974	68.2143	1.70983	0.427563	3.99903	6.3603e-05	0.000310187		ZNF716	25.7626	2.67066	0.610785	4.3725	1.22832e-05	4.57929e-05										EML2-AS1	38.6077	3.01032	0.466802	6.44882	1.12726e-10	7.79232e-10
KBTBD12	45.1184	1.70976	0.409077	4.17955	2.92084e-05	0.000153837		SLC2A5	22.7344	2.66515	0.643384	4.1424	3.43692e-05	0.000119178										IAPP	44.748	3.00591	0.584644	5.14143	2.7266e-07	1.25018e-06
BRICD5	27.7087	1.70972	0.426524	4.00848	6.11098e-05	0.000299034		FRG1-DT	32.7119	2.66441	0.5888	4.52515	6.0353e-06	2.36476e-05										FRG1-DT	32.7119	3.00555	0.518506	5.79655	6.76913e-09	3.7796e-08
SERPING1	85.6465	1.70058	0.412855	4.11908	3.8038e-05	0.000195519		ACER2	64.1279	2.66425	0.518092	5.14242	2.71221e-07	1.27168e-06										ARID3C	29.3087	3.00476	0.544868	5.51466	3.49462e-08	1.79074e-07
YPEL2	209.972	1.69805	0.269181	6.30823	2.82246e-10	3.56773e-09		PGM2L1	454.25	2.66257	0.216677	12.2882	1.04812e-34	5.5604e-33										HLA-F	78.5065	3.00311	0.3626	8.28216	1.20957e-16	1.58098e-15
RIPK4	126.946	1.69735	0.325744	5.21069	1.88136e-07	1.5497e-06		MIR155HG	34.2284	2.65945	0.46391	5.73268	9.88551e-09	5.57064e-08										LAIR1	87.6349	3.00058	0.34291	8.75034	2.12708e-18	3.18341e-17
IL15	33.2197	1.69682	0.45745	3.70929	0.000207842	0.000901968		IDO1	33.467	2.65748	0.543508	4.8895	1.01095e-06	4.37698e-06										EMILIN1	1190.32	2.99127	0.545294	5.48561	4.12038e-08	2.09278e-07
PPP1R10	1398.96	1.69454	0.166518	10.1763	2.53066e-24	1.519e-22		DUSP4	1627.84	2.65503	0.264658	10.0319	1.1037e-23	2.54377e-22										PELI1	232.867	2.99012	0.223862	13.357	1.07872e-40	7.90665e-39
PARP15	180.032	1.69073	0.194766	8.68084	3.92862e-18	1.31308e-16		CABP4	56.6786	2.65499	0.53473	4.96511	6.86634e-07	3.04921e-06										CDKN2D	163.119	2.98876	0.338987	8.81674	1.17843e-18	1.79737e-17
ZBTB49	67.6912	1.68991	0.315969	5.34833	8.87675e-08	7.72925e-07		LOC729652	43.3219	2.65256	0.538221	4.92839	8.29111e-07	3.636e-06										SHOX2	119.797	2.98411	0.311172	9.58991	8.81583e-22	1.75496e-20
RCOR2	81.8881	1.68938	0.350186	4.82424	1.40535e-06	9.80798e-06		CUX2	61.9986	2.64783	0.685176	3.86445	0.000111338	0.000354051										SNORD32A	10.075	2.98409	0.815736	3.65816	0.000254037	0.00075559
NPR2	173.977	1.68631	0.365326	4.6159	3.91387e-06	2.50015e-05		KBTBD12	45.1184	2.64512	0.487562	5.4252	5.78894e-08	2.95182e-07										FOXD4L1	16.7944	2.98113	0.752933	3.95936	7.51513e-05	0.000243956
JDP2	472.965	1.68438	0.194176	8.67448	4.15455e-18	1.37725e-16		MTRNR2L9	16315.7	2.64452	0.171479	15.4218	1.16787e-53	2.14382e-51										LZTS3	269.398	2.98051	0.192201	15.5073	3.09759e-54	5.09947e-52
TUSC1	159.995	1.68233	0.271439	6.19781	5.72542e-10	6.91413e-09		LINC01247	21.6637	2.64301	0.626807	4.21663	2.47984e-05	8.81717e-05										ADAM20	15.7399	2.97936	0.789063	3.77582	0.000159483	0.000491918
SNHG8	519.162	1.67683	0.259896	6.4519	1.1046e-10	1.46663e-09		LINC01089	146.222	2.64264	0.273404	9.6657	4.21746e-22	8.58515e-21										LOC112268133	61.1232	2.97834	0.463959	6.41941	1.368e-10	9.37446e-10
FLJ46875	111.333	1.67681	0.359238	4.66769	3.04608e-06	1.98966e-05		MIR4453HG	150.997	2.63868	0.31883	8.27613	1.27248e-16	1.61142e-15										CD96	29.5116	2.97578	0.551897	5.39192	6.971e-08	3.44202e-07
SELPLG	87.7769	1.6768	0.293703	5.70916	1.13532e-08	1.14651e-07		CHST6	84.6417	2.63609	0.409954	6.43021	1.27426e-10	9.0686e-10										SAT1	3433.26	2.97458	0.156449	19.0131	1.32759e-80	7.86804e-78
RRAGC	961.28	1.67677	0.14964	11.2054	3.83819e-29	3.78006e-27		SNORC	96.198	2.63231	0.601932	4.37311	1.22491e-05	4.56984e-05										TNFRSF10D	1737.86	2.97283	0.223462	13.3035	2.20784e-40	1.59018e-38
EMX2OS	61.0419	1.67492	0.427902	3.91425	9.06858e-05	0.000427265		SLC26A4	21.5442	2.63143	0.623946	4.2174	2.47135e-05	8.79302e-05										CAMK4	60.7973	2.9727	0.637211	4.66518	3.08348e-06	1.22413e-05
HEIH	111.618	1.67434	0.271811	6.15996	7.27626e-10	8.58759e-09		MTRNR2L6	4717.01	2.6304	0.184784	14.235	5.55335e-46	6.09488e-44										LOC107984492	63.7752	2.97162	0.354776	8.37606	5.47278e-17	7.36199e-16
SNHG11	111.985	1.67383	0.242295	6.90821	4.90815e-12	7.86545e-11		PCSK6-AS1	29.2864	2.62666	0.6766	3.88215	0.000103537	0.000330472										ALDOC	293.582	2.96963	0.318872	9.31291	1.24376e-20	2.21644e-19
HSPB8	299.878	1.67321	0.247027	6.7734	1.25794e-11	1.90755e-10		ZNF665	158.785	2.62471	0.373801	7.02166	2.19241e-12	1.86153e-11										GABRR2	34.9865	2.96771	0.554581	5.35128	8.73355e-08	4.26059e-07
SNHG7	716.616	1.66853	0.212877	7.83802	4.57718e-15	1.07853e-13		HSPA1A	7637.35	2.62208	0.388345	6.75194	1.45883e-11	1.14759e-10										HLA-B	3885.25	2.96746	0.194611	15.2481	1.69423e-52	2.37456e-50
DMC1	94.6925	1.66845	0.389969	4.27842	1.88228e-05	0.00010363		SOX4	2178.92	2.61997	0.209947	12.4792	9.69365e-36	5.464e-34										LINC02666	21.4597	2.96704	0.690944	4.29419	1.75334e-05	6.22232e-05
LOC107984492	63.7752	1.66815	0.329535	5.06212	4.1461e-07	3.19469e-06		NKD1	45.0926	2.61962	0.715226	3.66264	0.000249628	0.000746759										ATP6V1FNB	34.2087	2.9667	0.561719	5.28147	1.28148e-07	6.1206e-07
LY6E	1366.45	1.66745	0.193101	8.63512	5.86649e-18	1.90431e-16		FAM222A	46.8379	2.61949	0.464223	5.64275	1.67357e-08	9.11151e-08										LOC112267970	30.0705	2.96457	0.501827	5.90756	3.47205e-09	2.00392e-08
SPACA6	153.659	1.66387	0.309076	5.38336	7.31093e-08	6.46574e-07		GPR82	33.2226	2.6172	0.572591	4.5708	4.85862e-06	1.92922e-05										DENND2A	220.338	2.96295	0.326312	9.08011	1.08469e-19	1.79998e-18
ZNF43	85.9081	1.66183	0.439221	3.78358	0.000154587	0.000692332		DMBT1L1	23.167	2.61151	0.565495	4.61809	3.87292e-06	1.5569e-05										FOXO6	56.6859	2.96113	0.425776	6.95467	3.53391e-12	2.90198e-11
MTRNR2L9	16315.7	1.66042	0.171262	9.69522	3.15945e-22	1.57105e-20		LAMC2	178.251	2.61127	0.427634	6.10632	1.01954e-09	6.50918e-09										DLGAP1-AS2	122.233	2.96069	0.409096	7.23716	4.58187e-13	4.16302e-12
SERTAD3	523.224	1.65517	0.268349	6.168	6.91597e-10	8.20053e-09		NRG4	47.5462	2.61028	0.517714	5.04193	4.60857e-07	2.09594e-06										LOC107985939	28.7042	2.95964	0.553981	5.3425	9.16728e-08	4.45645e-07
C5AR2	126.875	1.65305	0.323655	5.10745	3.26528e-07	2.57066e-06		RAPGEFL1	135.345	2.6093	0.283906	9.19073	3.90182e-20	6.77851e-19										MSI1	110.28	2.9553	0.469361	6.29644	3.04558e-10	1.99415e-09
NUP50-DT	46.4002	1.64627	0.382222	4.30711	1.65404e-05	9.21393e-05		SPRY2	499.926	2.60679	0.207365	12.571	3.04705e-36	1.78545e-34										RND1	281.245	2.95478	0.329777	8.95993	3.24875e-19	5.23205e-18
GCNT3	353.9	1.6448	0.409483	4.01676	5.90025e-05	0.000289701		PHKG1	21.6489	2.6056	0.649371	4.0125	6.00789e-05	0.000200163										LINC02080	30.5991	2.95419	0.506302	5.83484	5.38427e-09	3.03494e-08
MROH6	108.432	1.64204	0.242868	6.76104	1.37004e-11	2.06503e-10		MAP1LC3C	37.3965	2.60482	0.656943	3.96507	7.33736e-05	0.000240745										TP53INP1	599.726	2.95227	0.257734	11.4547	2.22644e-30	8.44514e-29
ZNF286B	114.25	1.64154	0.306831	5.34996	8.79728e-08	7.66664e-07		ZNF528-AS1	16.0988	2.59702	0.654436	3.96833	7.2379e-05	0.000237896										ZNF880	32.4726	2.95047	0.684958	4.30751	1.65099e-05	5.89036e-05
MOAP1	479.156	1.641	0.190052	8.63453	5.8971e-18	1.91119e-16		CHST2	122.195	2.59402	0.331557	7.82375	5.12723e-15	5.68738e-14										MAS1	68.1239	2.94697	0.465169	6.33527	2.36929e-10	1.57217e-09
HLA-E	2094.37	1.6407	0.114747	14.2984	2.24029e-46	6.31263e-44		TMEM38B	396.015	2.5934	0.20372	12.7302	4.0191e-37	2.51109e-35										LMOD3	17.1131	2.94476	0.707221	4.16385	3.12924e-05	0.000107094
SHOX2	119.797	1.64069	0.225559	7.27388	3.49309e-13	6.61698e-12		HNF1A-AS1	51.1884	2.59269	0.462514	5.60564	2.07482e-08	1.11758e-07										ASH1L-AS1	69.1823	2.93953	0.395922	7.42452	1.13193e-13	1.09258e-12
LINC00115	76.3848	1.6362	0.346033	4.72843	2.26259e-06	1.51697e-05		NFKBIZ	383.145	2.59235	0.188561	13.7481	5.23058e-43	4.75868e-41										RHBDL1	62.5333	2.93734	0.463479	6.33759	2.33394e-10	1.5517e-09
RNASEK-C17orf49	183.278	1.63532	0.279207	5.85703	4.71224e-09	5.02638e-08		H1-2	259.225	2.59032	0.241448	10.7283	7.49911e-27	2.2222e-25										LOC728392	527.817	2.9309	0.515057	5.69044	1.26712e-08	6.83232e-08
GADD45A	1705.02	1.63528	0.228515	7.15611	8.29985e-13	1.48752e-11		IL20RB	70.8774	2.59012	0.439052	5.89936	3.6491e-09	2.17823e-08										LOC107987269	21.8128	2.92621	0.749038	3.90662	9.35965e-05	0.00029961
KLHL24	467.399	1.63118	0.203282	8.02423	1.02165e-15	2.62369e-14		PLA2G4A	173.964	2.58982	0.388031	6.67425	2.48508e-11	1.90425e-10										SPN	54.2604	2.92418	0.436874	6.69342	2.18021e-11	1.635e-10
AOC2	87.0574	1.62468	0.308853	5.26035	1.4378e-07	1.20438e-06		OSR2	80.944	2.58937	0.398508	6.49767	8.15723e-11	5.92664e-10										BATF2	59.6706	2.92128	0.491353	5.94537	2.75841e-09	1.6095e-08
AMY2B	42.0959	1.62445	0.422501	3.84484	0.000120631	0.000552575		AMY2B	42.0959	2.58634	0.484794	5.33492	9.55863e-08	4.74796e-07										PCDHB1	37.4434	2.92128	0.485526	6.01672	1.77991e-09	1.06369e-08
INHBA	973.92	1.62422	0.225888	7.19041	6.45976e-13	1.17856e-11		PLK2	2365.01	2.5825	0.207712	12.4331	1.72891e-35	9.61469e-34										TNFRSF1B	47.4383	2.92013	0.795027	3.67299	0.000239729	0.000717042
GATA2	352.285	1.62397	0.250939	6.47159	9.69796e-11	1.30127e-09		LINC00672	128.581	2.58054	0.263532	9.79215	1.21675e-22	2.60465e-21										SNORA63B	12.172	2.91896	0.793103	3.68043	0.000232844	0.000698365
NFKB2	790.938	1.62347	0.110145	14.7394	3.59879e-49	1.19692e-46		PCF11	1195.81	2.57857	0.199062	12.9536	2.24225e-38	1.47654e-36										LOC100130872	21.37	2.91412	0.796073	3.66062	0.000251608	0.00074944
NEDD9	439.863	1.623	0.234699	6.91526	4.67015e-12	7.51969e-11		PCDHA10	33.7244	2.57631	0.588178	4.38015	1.18597e-05	4.43544e-05										CSKMT	170.593	2.91282	0.347582	8.38025	5.28143e-17	7.12307e-16
ZNF44	115.881	1.61692	0.301801	5.35756	8.43556e-08	7.3863e-07		PCDH10	144.813	2.57472	0.38214	6.73765	1.60971e-11	1.26287e-10										REC8	82.0654	2.90973	0.428504	6.79044	1.11788e-11	8.66527e-11
TMEM183A	826.32	1.61502	0.142538	11.3304	9.27321e-30	9.59872e-28		HEXIM1	2195.92	2.57369	0.20354	12.6447	1.19701e-36	7.21788e-35										ARX	13.6356	2.90961	0.716506	4.06084	4.88964e-05	0.000162395
H2BW3P	31.5917	1.61307	0.427943	3.76935	0.000163676	0.000727096		MTRNR2L1	8957.16	2.57322	0.171598	14.9956	7.84683e-51	1.17098e-48										TOB1-AS1	20.5122	2.90806	0.616362	4.71811	2.38049e-06	9.61983e-06
LIPG	112.947	1.61278	0.286886	5.62168	1.89106e-08	1.84304e-07		POU2F2	159.742	2.57101	0.400341	6.42206	1.3444e-10	9.53723e-10										LOC105371554	25.8181	2.90504	0.658069	4.41449	1.01249e-05	3.72907e-05
ENTPD1	61.6997	1.61	0.36827	4.37178	1.23239e-05	7.07294e-05		TNFAIP6	64.0095	2.56519	0.445033	5.76404	8.21219e-09	4.67469e-08										TGM1	43.7934	2.90361	0.458551	6.33213	2.41792e-10	1.60188e-09
GSTO2	100.796	1.60916	0.363929	4.42162	9.79626e-06	5.76411e-05		COL11A2	126.262	2.56505	0.380823	6.73554	1.63322e-11	1.27986e-10										ENTPD1	61.6997	2.89772	0.383551	7.55499	4.18908e-14	4.21407e-13
CAMK1D	245.452	1.60884	0.237876	6.76334	1.3485e-11	2.0356e-10		CTSS	51.4911	2.56137	0.534405	4.79294	1.64353e-06	6.91938e-06										LOC107986862	31.9949	2.89398	0.585523	4.94255	7.71076e-07	3.3211e-06
PLD6	157.939	1.60765	0.20504	7.84066	4.48189e-15	1.05731e-13		RNF144A	109.984	2.5612	0.447971	5.71734	1.08203e-08	6.06447e-08										EXD1	38.717	2.89289	0.496378	5.828	5.60958e-09	3.15509e-08
CHD2	2869.69	1.60669	0.141671	11.341	8.21903e-30	8.63978e-28		TMEM140	35.2191	2.55769	0.590375	4.33231	1.47554e-05	5.43066e-05										NEU1	929.076	2.89241	0.177479	16.2972	1.03285e-59	2.40724e-57
ZNF141	132.36	1.60568	0.278576	5.76388	8.2202e-09	8.48709e-08		LOC101929732	31.7231	2.55425	0.568377	4.49393	6.99196e-06	2.71701e-05										PIM1	962.812	2.89153	0.236829	12.2094	2.76961e-34	1.34543e-32
RNA45SN4	21592.2	1.60392	0.370502	4.32904	1.49758e-05	8.43035e-05		ATP6V0B	1459.9	2.55027	0.193889	13.1533	1.6301e-39	1.17816e-37										NLRC3	23.2879	2.88941	0.63423	4.55578	5.21912e-06	2.0063e-05
ARRDC2	252.208	1.60177	0.240513	6.65982	2.74167e-11	3.96175e-10		APCDD1	41.8418	2.54957	0.569584	4.4762	7.59829e-06	2.93449e-05										LOC107984387	22.1688	2.88836	0.64751	4.46071	8.16872e-06	3.04372e-05
DNAJB1	2730.71	1.60138	0.36538	4.38277	1.17182e-05	6.76162e-05		FAM229A	24.9409	2.54923	0.642277	3.96906	7.21574e-05	0.000237242										LOC101929130	26.4387	2.88596	0.676508	4.26597	1.99038e-05	7.01197e-05
ZNF669	88.7029	1.60009	0.390395	4.09865	4.15562e-05	0.000211249		LMX1B	82.5745	2.54904	0.546232	4.6666	3.0623e-06	1.24723e-05										CFAP53	16.1044	2.88311	0.780985	3.69163	0.000222823	0.000670733
RP9	224.281	1.59995	0.300052	5.33226	9.6996e-08	8.39528e-07		FAM180A	77.9816	2.54859	0.444544	5.73305	9.86424e-09	5.56016e-08										SMPDL3A	116.102	2.87689	0.4379	6.56975	5.04011e-11	3.62759e-10
GAS5	1526.99	1.59954	0.178365	8.96782	3.02438e-19	1.14689e-17		NAMPT	1948.84	2.54594	0.146618	17.3645	1.53251e-67	5.577e-65										LOC729732	41.1695	2.87684	0.595407	4.83172	1.35359e-06	5.65851e-06
AVPI1	445.106	1.59877	0.212893	7.50971	5.92574e-14	1.23812e-12		CREBRF	599.134	2.53746	0.171099	14.8304	9.31811e-50	1.28857e-47										PGF	94.1255	2.87505	0.434738	6.61329	3.75862e-11	2.75009e-10
MRGBP	632.226	1.5938	0.14498	10.9932	4.11921e-28	3.79866e-26		RNF128	47.3069	2.53602	0.531061	4.77538	1.79369e-06	7.51648e-06										SCIMP	20.0633	2.87355	0.785859	3.65658	0.000255607	0.000759848
KYNU	1760.6	1.59368	0.210594	7.56754	3.80362e-14	8.19192e-13		SNHG1	2318.28	2.53563	0.241603	10.495	9.10466e-26	2.44952e-24										H2AW	72.7989	2.87256	0.390794	7.35057	1.97367e-13	1.8711e-12
ATP6V1G1	1341.88	1.59338	0.225044	7.08032	1.43826e-12	2.50037e-11		EGFEM1P	36.3585	2.53044	0.541084	4.67661	2.91663e-06	1.19188e-05										GPNMB	136.674	2.87195	0.495587	5.79505	6.8299e-09	3.8125e-08
PTGER4	193.704	1.59277	0.219058	7.27099	3.56856e-13	6.74105e-12		ZNF570	119.954	2.52987	0.367353	6.88676	5.70778e-12	4.66863e-11										ZNF442	65.9505	2.86912	0.502796	5.70633	1.15438e-08	6.2635e-08
DNAL4	112.386	1.59236	0.226871	7.01879	2.23802e-12	3.7964e-11		HRK	56.7858	2.52987	0.550008	4.59969	4.23127e-06	1.6908e-05										SPRY2	499.926	2.86872	0.230327	12.455	1.31377e-35	6.88168e-34
LINC01426	47.4574	1.59217	0.377885	4.21339	2.51571e-05	0.000134702		RGS4	220.741	2.52907	0.260867	9.69487	3.17045e-22	6.54375e-21										CHP1P2	92.625	2.86842	0.403694	7.10543	1.19945e-12	1.0432e-11
LOC112268131	47.351	1.58118	0.380773	4.15254	3.28804e-05	0.000171353		SCARF1	28.4766	2.52699	0.545187	4.63508	3.56795e-06	1.44045e-05										HIC1	176.108	2.86382	0.514388	5.56744	2.58514e-08	1.34462e-07
LOC101929007	40.3131	1.58067	0.403892	3.9136	9.09317e-05	0.000428232		LINC02245	20.2871	2.52491	0.687155	3.67444	0.000238369	0.000715764										GPR3	57.4585	2.85825	0.401119	7.12568	1.03568e-12	9.0876e-12
MEFV	48.1114	1.58049	0.364721	4.33342	1.46813e-05	8.28752e-05		NPFFR1	47.464	2.52405	0.506252	4.98576	6.172e-07	2.75799e-06										RUNDC3A-AS1	66.1289	2.85563	0.379698	7.52077	5.44532e-14	5.41219e-13
PIP4P1	612.901	1.58003	0.134675	11.7322	8.71686e-32	1.06535e-29		CEACAM22P	39.6198	2.52366	0.668636	3.77434	0.000160429	0.000495352										JUND	1970.92	2.8531	0.14809	19.266	1.03742e-82	7.4204e-80
NFKBIL1	185.205	1.57981	0.197194	8.01145	1.13366e-15	2.8858e-14		ZNF620	75.4576	2.52358	0.424721	5.94175	2.82004e-09	1.7055e-08										KIAA1671-AS1	15.7689	2.85264	0.688207	4.14503	3.39764e-05	0.000115574
SLC27A3	63.1593	1.57831	0.318573	4.95431	7.25863e-07	5.33755e-06		NLRC3	23.2879	2.52324	0.692048	3.64605	0.000266301	0.00079275										LOC107987095	52.2177	2.85166	0.437941	6.51151	7.43971e-11	5.24121e-10
MTRNR2L2	42363.4	1.57706	0.180843	8.72061	2.76703e-18	9.40326e-17		TMEM236	40.7563	2.52136	0.604627	4.17011	3.04458e-05	0.000106678										CNBD2	23.4465	2.8512	0.623024	4.57638	4.73081e-06	1.82774e-05
PLEKHA4	416.384	1.57506	0.196358	8.02137	1.04571e-15	2.67871e-14		PTGER4	193.704	2.51821	0.247472	10.1757	2.54444e-24	6.16581e-23										LOC112268219	17.4203	2.84942	0.663248	4.29616	1.73784e-05	6.17153e-05
SNHG6	599.096	1.57316	0.24347	6.46144	1.03711e-10	1.38426e-09		LOC105379383	38.0387	2.51653	0.490131	5.13441	2.83037e-07	1.32171e-06										GPCPD1	713.509	2.8482	0.163313	17.4402	4.08822e-68	1.4621e-65
SPRY1	93.0266	1.57233	0.362858	4.33318	1.46968e-05	8.29399e-05		NUGGC	22.8598	2.51563	0.637856	3.94388	8.01727e-05	0.000261235										SESN2	987.452	2.84775	0.169694	16.7817	3.32018e-63	9.56534e-61
PHLDA2	515.349	1.5722	0.317169	4.957	7.15914e-07	5.27395e-06		BAIAP3	52.475	2.51505	0.469944	5.35182	8.70764e-08	4.34398e-07										SSTR2	69.5732	2.84543	0.400306	7.10814	1.17618e-12	1.02424e-11
PSTPIP2	150.589	1.57187	0.301878	5.20698	1.91935e-07	1.57843e-06		BCYRN1	4131.13	2.51485	0.513321	4.89918	9.62366e-07	4.17927e-06										LOC105377046	16.5486	2.84443	0.734886	3.87058	0.000108577	0.000344112
FZD4	265.194	1.57159	0.20569	7.64055	2.16293e-14	4.77493e-13		DIPK2B	30.4842	2.51465	0.634214	3.96499	7.33998e-05	0.000240793										PDK4	413.795	2.84178	0.288168	9.86156	6.10916e-23	1.31728e-21
MTRNR2L1	8957.16	1.56908	0.171272	9.16133	5.12632e-20	2.10532e-18		RPS6KA5	417.267	2.51444	0.251643	9.99211	1.65037e-23	3.76608e-22										ITGA10	54.7482	2.84082	0.436846	6.50303	7.87198e-11	5.53708e-10
SLC25A33	407.981	1.56614	0.2645	5.92113	3.19732e-09	3.47255e-08		CLDN1	350.98	2.51354	0.244139	10.2955	7.38225e-25	1.8629e-23										LINC01460	50.0463	2.83927	0.448751	6.32705	2.49886e-10	1.65181e-09
CCDC88B	51.8886	1.5645	0.388098	4.0312	5.5493e-05	0.000274		CPM	119.885	2.50674	0.30605	8.1906	2.59936e-16	3.20944e-15										LOC107986114	16.6847	2.8376	0.743077	3.81872	0.000134147	0.000418376
VEGFA	1284.41	1.5604	0.163323	9.55408	1.24691e-21	5.89679e-20		ELMO3	40.3256	2.50527	0.488486	5.12865	2.91829e-07	1.36001e-06										LOC107984969	29.8223	2.83244	0.526099	5.38385	7.29074e-08	3.5888e-07
RGS14	63.941	1.5586	0.397945	3.91661	8.98022e-05	0.000423502		HSPA1B	7193.99	2.50485	0.349255	7.17198	7.39182e-13	6.61469e-12										MCHR2	13.754	2.83103	0.774502	3.65529	0.000256894	0.000763323
CEBPD	371.168	1.55785	0.256718	6.06834	1.2924e-09	1.4797e-08		GDPD1	94.0436	2.50407	0.438293	5.71322	1.10859e-08	6.20157e-08										LINC00665	60.0997	2.82597	0.390904	7.2293	4.85491e-13	4.40146e-12
CDKN2AIP	423.083	1.5559	0.201492	7.72191	1.14596e-14	2.62112e-13		MTRNR2L10	238.305	2.50388	0.261674	9.56871	1.08243e-21	2.1486e-20										LOC107985388	29.722	2.82554	0.584976	4.83019	1.36403e-06	5.69756e-06
TESK2	59.324	1.5557	0.318693	4.8815	1.0528e-06	7.51557e-06		DOK3	96.4598	2.50272	0.432494	5.78672	7.17728e-09	4.11493e-08										SNORA8	18.2499	2.82058	0.740195	3.81059	0.000138637	0.0004316
PSD4	91.6851	1.5557	0.347037	4.48281	7.36681e-06	4.46409e-05		CD83	112.326	2.48787	0.292935	8.49292	2.01513e-17	2.74998e-16										LINC02072	55.7745	2.81741	0.430387	6.54622	5.90101e-11	4.21503e-10
FLCN	624.971	1.55357	0.117822	13.1858	1.05926e-39	1.93605e-37		RSKR	156.254	2.48745	0.283057	8.78783	1.52479e-18	2.29787e-17										LOC105376447	15.7662	2.81586	0.742532	3.79223	0.000149298	0.000462706
MTRNR2L8	37262.8	1.55315	0.172092	9.02513	1.79479e-19	6.96228e-18		HYPK	71.1119	2.48444	0.582982	4.2616	2.02964e-05	7.31173e-05										ASPA	23.7081	2.81573	0.717365	3.9251	8.66932e-05	0.00027863
UCP3	38.3866	1.55133	0.368205	4.21322	2.5176e-05	0.000134768		ANKRD10	1864.35	2.48191	0.161488	15.3691	2.63947e-53	4.71988e-51										KDM7A	287.404	2.81451	0.252919	11.1281	9.15869e-29	3.16104e-27
PPM1K	347.545	1.54878	0.173318	8.93607	4.03271e-19	1.50673e-17		EFNA3	96.9035	2.48145	0.585348	4.23927	2.24244e-05	8.02811e-05										ME3-DT	23.2248	2.8109	0.608712	4.61778	3.8787e-06	1.51804e-05
LGALSL	237.034	1.54433	0.216303	7.13964	9.35728e-13	1.66966e-11		MTRNR2L8	37262.8	2.481	0.172178	14.4094	4.51312e-47	5.44277e-45										LOC105376159	33.2172	2.81051	0.509648	5.5146	3.49569e-08	1.79084e-07
DDX60L	187.974	1.54336	0.403765	3.82243	0.000132145	0.000600993		ITPKA	73.2046	2.4801	0.39662	6.2531	4.02392e-10	2.69079e-09										JAM2	59.553	2.80571	0.651637	4.30564	1.66504e-05	5.93174e-05
YJEFN3	98.1482	1.54185	0.380668	4.05039	5.11328e-05	0.000255387		BHLHE40	1635.14	2.47924	0.168581	14.7065	5.85357e-49	7.83359e-47										LOC105372703	19.7274	2.80506	0.630339	4.45008	8.58391e-06	3.1904e-05
SERTAD1	576.791	1.54074	0.318847	4.83223	1.35013e-06	9.45513e-06		TMEM169	33.3765	2.47489	0.522353	4.73796	2.15882e-06	8.95428e-06										GPR162	88.6925	2.80263	0.491898	5.69759	1.21512e-08	6.57585e-08
GOLGA8H	72.6234	1.53184	0.388908	3.93882	8.18847e-05	0.000389696		PROSER2	218.542	2.47327	0.29533	8.37459	5.54167e-17	7.26617e-16										LOC284950	24.3315	2.80181	0.618345	4.53114	5.8665e-06	2.23611e-05
H2AW	72.7989	1.52997	0.373866	4.0923	4.27111e-05	0.000216577		GET4	673.543	2.46623	0.187512	13.1524	1.64949e-39	1.18803e-37										CDKN1B	1112.58	2.80154	0.173504	16.1468	1.19594e-58	2.6113e-56
POU2F2	159.742	1.52887	0.414067	3.69234	0.000222201	0.000959358		MSC	135.662	2.46612	0.270402	9.12021	7.49789e-20	1.27066e-18										GRIK5	32.1748	2.80123	0.564024	4.96651	6.81689e-07	2.95884e-06
UBE2Q1	1428.6	1.52886	0.192563	7.93956	2.02902e-15	5.02623e-14		FRAT2	221.092	2.46467	0.278289	8.85649	8.25702e-19	1.27342e-17										LOC107987464	56.299	2.80061	0.36673	7.63672	2.22824e-14	2.29837e-13
CD83	112.326	1.52795	0.22224	6.87522	6.1894e-12	9.75684e-11		CD84	31.5446	2.46355	0.629035	3.91639	8.98848e-05	0.000290417										FLT3LG	73.296	2.80059	0.592496	4.72677	2.28118e-06	9.24191e-06
LURAP1L	156.181	1.52679	0.283686	5.38196	7.3681e-08	6.51258e-07		SPN	54.2604	2.46279	0.445363	5.52985	3.20508e-08	1.68739e-07										IL20RB	70.8774	2.80026	0.447103	6.26312	3.7734e-10	2.44599e-09
RORA	220.607	1.52119	0.20967	7.25516	4.01178e-13	7.52227e-12		LOC728752	26.8642	2.46165	0.638769	3.85374	0.000116327	0.000368786										LOC100996419	31.9753	2.80023	0.546513	5.12382	2.99412e-07	1.36559e-06
MAPKAPK5-AS1	268.712	1.52067	0.273287	5.56439	2.63077e-08	2.4929e-07		MEFV	48.1114	2.46071	0.439095	5.60406	2.09389e-08	1.12697e-07										RFTN2	38.7042	2.7996	0.656183	4.26648	1.98578e-05	6.99694e-05
FAM225A	84.6114	1.51957	0.360808	4.21159	2.53584e-05	0.000135601		MCOLN1	195.839	2.45882	0.214821	11.4459	2.46627e-30	9.3332e-29										TMEM154	53.6972	2.79904	0.580208	4.82421	1.4056e-06	5.85938e-06
MTRNR2L10	238.305	1.51901	0.252759	6.00971	1.85856e-09	2.07749e-08		LOC101929007	40.3131	2.45446	0.500022	4.9087	9.16833e-07	3.98865e-06										SIGLEC14	21.7033	2.79384	0.625202	4.46869	7.86984e-06	2.93922e-05
UBAP1L	136.363	1.51796	0.348662	4.35368	1.33871e-05	7.61631e-05		PIM3	1128.91	2.454	0.23973	10.2365	1.36096e-24	3.38087e-23										NPHS1	23.4931	2.79378	0.621372	4.49615	6.91954e-06	2.60778e-05
NUDT17	76.7621	1.51659	0.342068	4.43361	9.26701e-06	5.47653e-05		DUSP2	16.1446	2.45053	0.681023	3.59831	0.000320296	0.000938271										APOL1	189.541	2.79197	0.281742	9.90968	3.77845e-23	8.31139e-22
STAC2	54.531	1.51434	0.367245	4.12352	3.73133e-05	0.000192135		MTRNR2L2	42363.4	2.44854	0.180925	13.5334	9.92834e-42	8.23774e-40										SPNS2	24.3966	2.79128	0.540132	5.16777	2.36909e-07	1.09229e-06
ENKD1	90.925	1.51289	0.330946	4.5714	4.84467e-06	3.03735e-05		ZBTB8B	135.915	2.44615	0.322521	7.58444	3.33915e-14	3.41201e-13										FAM71F2	55.2522	2.79073	0.481187	5.79967	6.64439e-09	3.71495e-08
GRHL1	70.6492	1.51113	0.34556	4.37298	1.22563e-05	7.03812e-05		LYZ	41.5655	2.44602	0.51476	4.75178	2.01636e-06	8.39945e-06										SERTAD1	576.791	2.78843	0.323698	8.61429	7.03733e-18	1.01442e-16
SLC1A4	324.006	1.51064	0.214559	7.0407	1.91278e-12	3.29426e-11		HTR7	13.1741	2.44531	0.68222	3.58434	0.000337932	0.000986554										HECA	337.095	2.78135	0.207736	13.3889	7.02235e-41	5.25865e-39
LOC440300	127.408	1.50917	0.317636	4.75125	2.02167e-06	1.36855e-05		YPEL2	209.972	2.44459	0.255869	9.55409	1.24678e-21	2.46539e-20										MAP3K8	289.857	2.78032	0.227715	12.2096	2.76108e-34	1.34444e-32
ING1	262.59	1.50864	0.263575	5.72378	1.04181e-08	1.06053e-07		KCNN4	180.152	2.44408	0.604417	4.0437	5.26142e-05	0.000177114										GSDMA	15.8057	2.77985	0.679987	4.08809	4.34946e-05	0.000145847
ZC3H10	171.978	1.5085	0.214309	7.03888	1.93794e-12	3.33476e-11		RASD2	89.5523	2.44356	0.439297	5.56242	2.66055e-08	1.41507e-07										ZNF454	71.4163	2.77953	0.43475	6.39341	1.62231e-10	1.10116e-09
PDE4C	94.2787	1.50195	0.354646	4.23506	2.28488e-05	0.000123286		RNF19B	432.988	2.44317	0.16898	14.4584	2.21983e-47	2.72461e-45										OPRD1	27.0206	2.77837	0.572732	4.85108	1.22794e-06	5.16445e-06
PEX12	110.663	1.49967	0.348099	4.30816	1.64616e-05	9.17257e-05		STOX1	64.0587	2.44284	0.536437	4.55382	5.26812e-06	2.08146e-05										FAM214B	363.38	2.77822	0.203138	13.6765	1.40236e-42	1.20702e-40
ZNF367	536.69	1.49937	0.178681	8.39132	4.80727e-17	1.42796e-15		KLF2	192.129	2.44247	0.287806	8.48651	2.12933e-17	2.89631e-16										LOC101929703	19.3683	2.77818	0.730483	3.80321	0.000142835	0.000444002
PSMC3IP	431.128	1.49855	0.214213	6.99562	2.64093e-12	4.42437e-11		DGKI	91.4627	2.44096	0.432047	5.64977	1.60666e-08	8.76336e-08										HEY1	214.241	2.7752	0.407074	6.81743	9.26867e-12	7.26881e-11
FOXQ1	51.8172	1.48999	0.393708	3.78451	0.000154013	0.000690369		SBSN	35.3614	2.43805	0.469052	5.19782	2.01643e-07	9.60655e-07										C9orf24	29.3011	2.77425	0.626412	4.4288	9.4759e-06	3.50247e-05
KMT2E-AS1	99.2301	1.48565	0.297331	4.9966	5.83489e-07	4.37465e-06		DNM3	31.6029	2.43789	0.667712	3.6511	0.000261115	0.000778095										FOXO4	127.723	2.77152	0.365318	7.58661	3.28377e-14	3.33571e-13
HEXIM1	2195.92	1.4853	0.201639	7.36609	1.75699e-13	3.46076e-12		SPATA25	21.7992	2.43671	0.617034	3.94907	7.8454e-05	0.000256077										RIT1	562.543	2.77093	0.191366	14.4797	1.62797e-47	1.79623e-45
SLC44A2	1615.1	1.48461	0.121347	12.2344	2.03665e-34	2.9514e-32		LOC101928156	92.8939	2.43574	0.565379	4.30816	1.64617e-05	6.01383e-05										LOC105370687	23.2118	2.77018	0.613287	4.51695	6.27377e-06	2.38433e-05
RIT1	562.543	1.48426	0.187277	7.92548	2.27275e-15	5.59581e-14		MPZL3	35.3719	2.43511	0.579149	4.20464	2.61498e-05	9.25956e-05										PLAAT4	23.9298	2.77018	0.608767	4.55048	5.35224e-06	2.05329e-05
HOXD9	95.7884	1.48392	0.33751	4.39667	1.09923e-05	6.39184e-05		CDKN2B	161.128	2.43429	0.234603	10.3762	3.18214e-25	8.25088e-24										CXCL5	1660.73	2.76962	0.22515	12.3012	8.92121e-35	4.51348e-33
PDGFA	270.333	1.47736	0.191729	7.70546	1.30374e-14	2.97195e-13		ATP1B2	70.5525	2.4338	0.568512	4.281	1.86053e-05	6.74231e-05										WDR11-AS1	14.9464	2.76842	0.755027	3.66665	0.000245753	0.00073316
ZCCHC10	182.704	1.47664	0.211308	6.98812	2.78603e-12	4.61789e-11		LOC107984387	22.1688	2.43362	0.590463	4.12155	3.76332e-05	0.000129917										MYCL	79.9917	2.76621	0.424366	6.51845	7.10383e-11	5.01377e-10
RGS3	422.298	1.47456	0.192676	7.65304	1.96286e-14	4.35694e-13		ZNF527	142.306	2.42664	0.26886	9.02567	1.78594e-19	2.92389e-18										UBE2Q2P1	58.911	2.76571	0.339692	8.14181	3.89401e-16	4.87763e-15
LOC105379251	350.869	1.47062	0.390706	3.764	0.000167219	0.000740891		LINC02812	31.6413	2.42499	0.599371	4.04589	5.21246e-05	0.000175694										SNORA109	1052.7	2.76482	0.178519	15.4876	4.20808e-54	6.76653e-52
LINC01004	179.834	1.46947	0.253805	5.78977	7.04808e-09	7.3631e-08		HAPLN4	54.0803	2.42392	0.449901	5.38767	7.13771e-08	3.598e-07										CFAP97D1	25.3692	2.76454	0.578672	4.77739	1.77581e-06	7.30528e-06
SLC1A3	68.7565	1.46574	0.322146	4.54992	5.36659e-06	3.33468e-05		H2BW3P	31.5917	2.42357	0.55678	4.35283	1.34394e-05	4.98521e-05										PRCD	18.723	2.76384	0.758737	3.64268	0.000269814	0.000797827
RAB3IL1	146.397	1.46561	0.206123	7.11035	1.15753e-12	2.03677e-11		LRATD1	32.8878	2.4194	0.579733	4.1733	3.00222e-05	0.000105283										ZNF818P	22.2656	2.76259	0.739439	3.73607	0.000186922	0.000569691
PPM1D	588.11	1.46528	0.203088	7.21498	5.39409e-13	9.95772e-12		TSPAN13	227.267	2.41628	0.255928	9.44126	3.68329e-21	6.99017e-20										RHEBL1	115.353	2.76231	0.289188	9.55196	1.27266e-21	2.48577e-20
HSPA2	436.073	1.4589	0.259667	5.61835	1.92784e-08	1.87678e-07		MTRNR2L3	1069.74	2.41595	0.211164	11.4411	2.60531e-30	9.80798e-29										ZBTB8B	135.915	2.76106	0.282919	9.7592	1.68486e-22	3.4984e-21
CHEK2	181.415	1.45863	0.183395	7.95346	1.81375e-15	4.53169e-14		UTP25	516.311	2.41537	0.175587	13.756	4.68868e-43	4.32255e-41										LOC107984328	22.4311	2.75867	0.632878	4.35893	1.30699e-05	4.73224e-05
ZNF862	127.765	1.45825	0.258239	5.64689	1.6338e-08	1.60905e-07		BNIPL	38.7853	2.41418	0.595872	4.0515	5.08905e-05	0.000171813										PNRC1	859.551	2.75811	0.196752	14.0182	1.20669e-44	1.15881e-42
CDT1	852.193	1.45632	0.136561	10.6642	1.49642e-26	1.09601e-24		PCDH11X	39.9853	2.4139	0.612843	3.93885	8.18748e-05	0.000266446										PRLHR	17.3456	2.75717	0.693229	3.97729	6.97059e-05	0.000227595
MAFK	1166.62	1.45041	0.160255	9.05061	1.42171e-19	5.61161e-18		TENT5A	734.658	2.41293	0.211851	11.3898	4.70298e-30	1.74203e-28										HOXA10-HOXA9	42.2188	2.75528	0.740942	3.71862	0.000200312	0.00060711
ETS2	1461.98	1.44561	0.175919	8.21745	2.07867e-16	5.70665e-15		LINC02099	41.4391	2.40932	0.545434	4.41726	9.99586e-06	3.78984e-05										GBP2	66.3698	2.75313	0.549769	5.0078	5.50557e-07	2.42416e-06
MTRNR2L6	4717.01	1.44399	0.183979	7.84868	4.20447e-15	9.95336e-14		LOC107986862	31.9949	2.4087	0.533542	4.51454	6.3454e-06	2.47783e-05										LOC105371692	23.8469	2.7518	0.639058	4.30603	1.66207e-05	5.92276e-05
NEK8	101.821	1.4438	0.310793	4.64554	3.39194e-06	2.19298e-05		EPOP	353.22	2.40577	0.420953	5.71506	1.09662e-08	6.14087e-08										RNASE4	146.504	2.74924	0.298973	9.19562	3.72839e-20	6.43411e-19
SMPDL3A	116.102	1.44263	0.3355	4.29996	1.70831e-05	9.48499e-05		TF	314.956	2.40504	0.225011	10.6886	1.15138e-26	3.35908e-25										PRRG4	72.8484	2.74781	0.460438	5.96782	2.40438e-09	1.41286e-08
EPC1	448.675	1.43901	0.200142	7.18995	6.48167e-13	1.18149e-11		APOE	157.254	2.403	0.379336	6.33476	2.37712e-10	1.63544e-09										LOC112268009	22.3294	2.74761	0.599874	4.58031	4.64277e-06	1.79573e-05
CCNO	98.5618	1.43749	0.270708	5.31009	1.0957e-07	9.40333e-07		ANP32A-IT1	27.3028	2.403	0.631776	3.80357	0.000142627	0.000445359										UBE2L6	534.408	2.74373	0.217763	12.5996	2.12273e-36	1.18048e-34
BHLHE41	65.9998	1.43636	0.30877	4.65187	3.28938e-06	2.13483e-05		LOC112268133	61.1232	2.39889	0.45658	5.25404	1.48795e-07	7.21302e-07										LOC107986428	30.6858	2.74207	0.65186	4.20654	2.59311e-05	8.98277e-05
LY6G5B	99.6811	1.43595	0.350049	4.10214	4.09338e-05	0.00020845		TYMP	92.9184	2.39831	0.34528	6.94598	3.75852e-12	3.11229e-11										TMEM236	40.7563	2.74207	0.574972	4.76905	1.85095e-06	7.59203e-06
KMT5C	182.025	1.43355	0.210724	6.80295	1.02497e-11	1.57894e-10		LOC105377046	16.5486	2.39513	0.663635	3.60911	0.000307255	0.000903002										EPGN	42.0025	2.7412	0.567858	4.82726	1.38423e-06	5.77612e-06
BCL7A	431.259	1.43079	0.13323	10.7392	6.66023e-27	5.19703e-25		SNHG4	224.347	2.39333	0.24888	9.6164	6.81726e-22	1.36761e-20										CIITA	33.8879	2.74031	0.591487	4.63291	3.60555e-06	1.41728e-05
MIR4458HG	77.1244	1.4298	0.295192	4.84362	1.27491e-06	8.96861e-06		LOC107985939	28.7042	2.38751	0.582967	4.09545	4.21349e-05	0.000144344										LINC02202	41.6343	2.73772	0.548467	4.99158	5.98865e-07	2.62017e-06
LOC100310756	36.3028	1.4287	0.378281	3.77682	0.000158841	0.000709034		DLL3	56.749	2.3863	0.622719	3.83207	0.000127069	0.000400455										LOC105369325	50.5582	2.73572	0.404564	6.76214	1.35967e-11	1.04111e-10
TINCR	48.8182	1.42866	0.353738	4.03875	5.37374e-05	0.000266689		BAG1	535.141	2.3825	0.203583	11.7029	1.23241e-31	5.06215e-30										MSTO2P	112.097	2.73557	0.575447	4.75381	1.99619e-06	8.14938e-06
AKAP17A	846.952	1.42687	0.199452	7.15392	8.43339e-13	1.51012e-11		RBM47	282.592	2.37739	0.49382	4.8143	1.47719e-06	6.25206e-06										CFAP92	44.9276	2.735	0.39703	6.88864	5.63279e-12	4.53223e-11
LOC105372117	68.3294	1.42682	0.355421	4.01445	5.95851e-05	0.00029242		TMEM38A	81.9968	2.37605	0.424343	5.59935	2.15152e-08	1.15619e-07										KBTBD12	45.1184	2.73418	0.427113	6.40154	1.53822e-10	1.04717e-09
BCL2L11	419.706	1.42638	0.210221	6.78514	1.1597e-11	1.77148e-10		CNNM4	445.833	2.37378	0.207394	11.4457	2.4702e-30	9.3332e-29										LINC00663	31.8837	2.73365	0.578499	4.72541	2.29646e-06	9.30198e-06
NFYC-AS1	66.4539	1.42632	0.315849	4.51582	6.3072e-06	3.87173e-05		LINC00641	627.789	2.37267	0.175368	13.5297	1.0442e-41	8.62942e-40										CARMIL2	80.0219	2.73308	0.469265	5.82416	5.74011e-09	3.225e-08
SLC43A2	271.239	1.42573	0.230772	6.17808	6.48859e-10	7.75725e-09		LRRC4	18.4139	2.3718	0.645011	3.67715	0.000235858	0.000709043										LINC00115	76.3848	2.73303	0.351777	7.7692	7.89856e-15	8.56562e-14
AKAP8L	808.269	1.42558	0.163313	8.72917	2.56549e-18	8.76239e-17		KIF5A	90.7042	2.36919	0.458134	5.17138	2.32371e-07	1.09682e-06										NXNL2	17.7899	2.73215	0.702069	3.89157	9.95994e-05	0.000317551
SIK1B	2437.57	1.42487	0.249889	5.70203	1.1839e-08	1.19141e-07		PCDHB1	37.4434	2.36618	0.522941	4.52476	6.04632e-06	2.36728e-05										FOXD1	836.407	2.72963	0.201317	13.5589	7.0217e-42	5.66736e-40
KCNJ15	44.1049	1.42188	0.353843	4.0184	5.85951e-05	0.00028784		EPC1	448.675	2.36525	0.201976	11.7106	1.12502e-31	4.63022e-30										SNORA70	27.0589	2.72511	0.549487	4.95938	7.07173e-07	3.06162e-06
STK16	305.181	1.42079	0.17891	7.94136	1.99979e-15	4.95987e-14		RASGRP3	122.608	2.3649	0.273051	8.66103	4.67537e-18	6.68376e-17										LOC399900	14.9593	2.72256	0.716814	3.79814	0.000145788	0.000452503
SQSTM1	7147.02	1.4197	0.131685	10.781	4.23143e-27	3.43389e-25		NMB	107.421	2.36426	0.423056	5.58852	2.29016e-08	1.2272e-07										LINC01160	36.4297	2.72163	0.507894	5.35865	8.3844e-08	4.09893e-07
MIRLET7BHG	109.329	1.41689	0.29801	4.7545	1.98938e-06	1.34895e-05		LPAR6	41.3575	2.36242	0.489229	4.82886	1.37319e-06	5.84049e-06										ZNF844	214.983	2.72034	0.434937	6.25456	3.98631e-10	2.57595e-09
CLDN15	144.934	1.41634	0.198721	7.1273	1.02354e-12	1.81676e-11		ENO3	168.103	2.36161	0.34546	6.83615	8.13523e-12	6.56611e-11										TAS2R4	55.4328	2.72006	0.400373	6.7938	1.0922e-11	8.4916e-11
ETV3	976.933	1.41308	0.19043	7.42047	1.16708e-13	2.35365e-12		PAQR6	69.8326	2.36029	0.538741	4.38113	1.18066e-05	4.41746e-05										LOC105379383	38.0387	2.71987	0.484435	5.61453	1.97102e-08	1.03901e-07
SDHAF1	161.39	1.41267	0.219139	6.44645	1.14501e-10	1.5183e-09		MAPK13	123.217	2.35563	0.259757	9.0686	1.20553e-19	1.99731e-18										KLF4	772.545	2.71935	0.168884	16.1019	2.47307e-58	5.23458e-56
C1orf52	624.241	1.41202	0.196012	7.20373	5.85884e-13	1.07667e-11		CDKN1A	8000.56	2.35554	0.178632	13.1866	1.04875e-39	7.71428e-38										SOX8	44.0957	2.71692	0.427886	6.34964	2.15813e-10	1.44035e-09
RSRC2	1381.07	1.41067	0.15525	9.08646	1.02316e-19	4.10235e-18		NCF2	28.1977	2.35408	0.59575	3.95145	7.76778e-05	0.000253704										LGI1	22.4294	2.71654	0.630676	4.30735	1.65221e-05	5.89266e-05
SIAH2	441.195	1.41001	0.215075	6.55588	5.53133e-11	7.68628e-10		TGM1	43.7934	2.35402	0.470081	5.00769	5.50868e-07	2.48028e-06										DARS-AS1	25.225	2.71537	0.568281	4.77821	1.76861e-06	7.2819e-06
ZNF382	62.4499	1.40976	0.365645	3.85554	0.000115474	0.000531576		ILF3-DT	294.059	2.35235	0.237102	9.92125	3.36508e-23	7.50558e-22										PRICKLE2-AS3	29.7036	2.71484	0.519619	5.22468	1.74459e-07	8.17622e-07
FGFBP3	63.3306	1.40911	0.369271	3.81592	0.000135674	0.000616059		LINC01311	45.725	2.3512	0.490267	4.79574	1.62072e-06	6.8275e-06										CA5BP1-CA5B	54.2348	2.7145	0.376888	7.20239	5.91645e-13	5.32198e-12
RIC3	73.7025	1.40855	0.328359	4.28965	1.78957e-05	9.89827e-05		BIRC3	427.399	2.34877	0.242623	9.68075	3.6405e-22	7.46933e-21										SLC9A3-AS1	138.64	2.71409	0.354591	7.65413	1.94622e-14	2.02156e-13
DLG4	300.803	1.408	0.16909	8.32693	8.29647e-17	2.41144e-15		OTUD3	524.143	2.34715	0.17678	13.2772	3.1386e-40	2.37605e-38										LINC01426	47.4574	2.71019	0.401039	6.7579	1.40002e-11	1.07121e-10
OGFR	782.755	1.40773	0.152652	9.22182	2.9211e-20	1.21691e-18		DDIT3	501.395	2.34225	0.187156	12.515	6.18267e-36	3.54274e-34										ZNF681	30.668	2.70865	0.586135	4.62121	3.81502e-06	1.49509e-05
NXF1	1428.66	1.4066	0.219104	6.4198	1.36456e-10	1.79768e-09		CA5BP1-CA5B	54.2348	2.34173	0.403898	5.79783	6.71792e-09	3.86868e-08										TNFSF9	114.697	2.70645	0.246735	10.9691	5.38345e-28	1.74483e-26
ANGPTL2	721.631	1.40397	0.15417	9.10666	8.49536e-20	3.4402e-18		LOC107986485	46.4352	2.33816	0.47598	4.91231	9.00108e-07	3.92082e-06										ACTR3C	90.7065	2.70608	0.316857	8.54038	1.33781e-17	1.8968e-16
GPATCH3	219.895	1.40358	0.206255	6.80505	1.01014e-11	1.55727e-10		PIP4P1	612.901	2.33769	0.153016	15.2775	1.08071e-52	1.86811e-50										LOC100288254	35.8544	2.7058	0.543275	4.98054	6.3408e-07	2.76434e-06
ZNF8	260.368	1.40233	0.213843	6.55775	5.46251e-11	7.59745e-10		LOC107984433	26.9031	2.33331	0.554081	4.21114	2.5409e-05	9.01264e-05										LOC105373582	38.586	2.70486	0.424988	6.36455	1.95863e-10	1.31567e-09
RNF19B	432.988	1.40181	0.150005	9.34509	9.18152e-21	4.01454e-19		ARHGEF39	137.507	2.33128	0.370557	6.29129	3.14845e-10	2.13635e-09										SLC38A2	8461.54	2.70331	0.165512	16.333	5.75024e-60	1.38694e-57
CARD16	170.177	1.40128	0.223732	6.26322	3.77105e-10	4.65655e-09		MAP7D2	65.0759	2.33012	0.5153	4.52187	6.12964e-06	2.39855e-05										BCL6	546.687	2.69925	0.158191	17.0633	2.78337e-65	8.61724e-63
GFER	496.082	1.39792	0.213826	6.53767	6.24827e-11	8.63522e-10		TFAP2E	29.4684	2.32899	0.597452	3.89821	9.6908e-05	0.000311412										GPR82	33.2226	2.69782	0.545866	4.94228	7.7214e-07	3.32431e-06
PCDHB9	65.7537	1.39778	0.378047	3.69736	0.000217851	0.000941978		F11R	310.839	2.32873	0.325517	7.15395	8.43139e-13	7.49646e-12										LOC105375690	19.1822	2.69689	0.660043	4.08592	4.39016e-05	0.000147045
RNA45SN2	11721.2	1.3971	0.365561	3.82178	0.00013249	0.00060241		LOC100506688	25.4696	2.32697	0.646402	3.59987	0.000318373	0.000933018										DDR2	1210.68	2.69511	0.461834	5.83567	5.35733e-09	3.02222e-08
AMZ2P1	102.749	1.39363	0.291701	4.7776	1.77398e-06	1.21529e-05		CCDC157	97.5655	2.31873	0.355342	6.52535	6.7844e-11	4.96223e-10										CHRNB1	96.4484	2.6921	0.355235	7.57836	3.49955e-14	3.54622e-13
SNHG21	103.609	1.3927	0.331961	4.19536	2.72442e-05	0.000144316		TOB1	1092.94	2.31819	0.202295	11.4595	2.10739e-30	8.03558e-29										SPRED3	153.998	2.69061	0.249236	10.7954	3.61761e-27	1.09708e-25
TRIM26	756.625	1.38986	0.12042	11.5418	8.12105e-31	9.30846e-29		MHENCR	67.4865	2.31778	0.529236	4.37947	1.18966e-05	4.44795e-05										IRAIN	45.1424	2.68997	0.491889	5.46866	4.53457e-08	2.28969e-07
LOC100131257	236.896	1.38877	0.217157	6.39525	1.6028e-10	2.08714e-09		COX6B2	61.2697	2.31708	0.385484	6.01085	1.84551e-09	1.14512e-08										RASGRP3-AS1	14.5444	2.68908	0.731757	3.67483	0.000238009	0.000712515
ADAM8	50.7941	1.38775	0.349598	3.96957	7.20037e-05	0.000347068		SLC19A3	49.7743	2.31289	0.560492	4.12653	3.68275e-05	0.000127234										LOC105376412	20.5279	2.68906	0.64675	4.1578	3.21324e-05	0.000109734
FOXF1	784.976	1.38743	0.155456	8.92491	4.46051e-19	1.65439e-17		LOC105370572	39.8048	2.309	0.490857	4.704	2.55109e-06	1.05078e-05										FAR2P2	22.4215	2.68734	0.589238	4.56071	5.09812e-06	1.96197e-05
FOXA1	170.296	1.38481	0.215772	6.41794	1.3813e-10	1.81855e-09		LINC02072	55.7745	2.30788	0.475419	4.85441	1.20745e-06	5.17054e-06										LOC101927476	36.7704	2.68728	0.477884	5.62329	1.87351e-08	9.91381e-08
ZNF581	270.354	1.38369	0.239375	5.78044	7.45073e-09	7.75977e-08		SLC23A3	22.1592	2.3058	0.600567	3.83936	0.000123354	0.000389695										SLC5A5	36.119	2.6872	0.510636	5.26246	1.42137e-07	6.75299e-07
PCF11	1195.81	1.38252	0.195975	7.05461	1.73087e-12	2.99369e-11		ZNF286B	114.25	2.30487	0.31579	7.29875	2.90458e-13	2.71762e-12										LOC105373218	15.4329	2.68596	0.704129	3.81458	0.000136414	0.000425062
CRTC2	695.536	1.38078	0.178959	7.71561	1.20409e-14	2.74788e-13		TRIB1	671.377	2.30389	0.15383	14.9768	1.04032e-50	1.54139e-48										IL12RB1	26.6688	2.68561	0.552761	4.85854	1.18256e-06	4.97866e-06
YRDC	436.905	1.37947	0.244597	5.63977	1.70279e-08	1.6689e-07		KHK	104.676	2.30288	0.590058	3.90281	9.50815e-05	0.000305969										XKR4	24.2429	2.68112	0.731655	3.66446	0.000247857	0.000738906
SDC4	2802.45	1.37747	0.102683	13.4148	4.95314e-41	1.01504e-38		LOC101929188	38.164	2.30281	0.529975	4.34513	1.39195e-05	5.14951e-05										LOC112268022	20.2306	2.67757	0.645987	4.14493	3.39921e-05	0.000115609
H2AJ	523.882	1.37683	0.201991	6.81629	9.34235e-12	1.44465e-10		THOC6	380.033	2.29727	0.193425	11.8768	1.56274e-32	6.98619e-31										LINC00926	20.3091	2.67667	0.605473	4.42079	9.83391e-06	3.62575e-05
FBXL14	180.811	1.37499	0.201683	6.81757	9.25912e-12	1.43396e-10		ELMOD1	68.3385	2.29641	0.471891	4.86639	1.13654e-06	4.88277e-06										LOC729652	43.3219	2.67648	0.49278	5.43139	5.59162e-08	2.79554e-07
PLEKHH3	299.055	1.37264	0.191462	7.16924	7.54128e-13	1.3624e-11		ATXN7L2	97.8257	2.29584	0.320877	7.15488	8.37438e-13	7.44896e-12										PDCD4-AS1	38.7631	2.67643	0.468174	5.71675	1.08582e-08	5.91468e-08
RND3	5362.98	1.3716	0.160525	8.54447	1.29122e-17	4.08042e-16		DDX58	419.784	2.29489	0.316358	7.25409	4.04361e-13	3.72288e-12										RND2	107.807	2.67475	0.568553	4.70448	2.54516e-06	1.02453e-05
PLAU	4837.37	1.37155	0.184708	7.42552	1.12338e-13	2.27684e-12		LOC107987457	44.1566	2.29075	0.492151	4.65457	3.2465e-06	1.31708e-05										RSPH4A	19.3583	2.67361	0.730425	3.66035	0.000251872	0.000750118
RGPD8	213.09	1.37084	0.316756	4.32776	1.50634e-05	8.47024e-05		MAP3K9	313.001	2.28758	0.388383	5.89	3.86187e-09	2.29598e-08										HERPUD1	1209.56	2.67171	0.15829	16.8786	6.47095e-64	1.91753e-61
USF1	522.972	1.37021	0.169321	8.09241	5.84958e-16	1.53329e-14		LOC105373582	38.586	2.28578	0.48656	4.69784	2.62927e-06	1.08105e-05										CPT1C	126.956	2.66828	0.282657	9.43998	3.72858e-21	6.96147e-20
ZNFX1	1397.24	1.36649	0.170839	7.99872	1.25718e-15	3.17629e-14		RHOF	352.309	2.2856	0.215034	10.629	2.1833e-26	6.20387e-25										ART3	43.4684	2.66818	0.568856	4.69044	2.72624e-06	1.09264e-05
TRAF4	1331.95	1.36547	0.184835	7.38754	1.49575e-13	2.97507e-12		CHDH	89.9711	2.28462	0.484787	4.71263	2.44544e-06	1.00887e-05										LINC01695	19.4735	2.6679	0.676243	3.94517	7.97432e-05	0.000258092
ZNF230	76.9269	1.36506	0.330463	4.13075	3.61589e-05	0.000187045		ETV3	976.933	2.28418	0.192886	11.8421	2.36397e-32	1.04554e-30										PTOV1-AS1	18.8453	2.66423	0.691041	3.85539	0.000115546	0.00036403
ZNF461	143.175	1.36368	0.270959	5.0328	4.83376e-07	3.67431e-06		FLJ37453	55.1774	2.28053	0.506788	4.49996	6.7966e-06	2.64457e-05										ACTG1P20	105.167	2.65964	0.365038	7.28593	3.19464e-13	2.96494e-12
ITGA11	402.793	1.36228	0.30432	4.47648	7.58826e-06	4.57777e-05		FZD3	183.349	2.28024	0.554723	4.1106	3.94638e-05	0.000135777										ERN1	409.768	2.65863	0.172872	15.3792	2.25714e-53	3.4175e-51
ADM	1976.79	1.3614	0.279517	4.87055	1.11287e-06	7.91929e-06		TMEM225B	57.2717	2.27697	0.545646	4.17298	3.00637e-05	0.000105411										EXTL3-AS1	37.8836	2.65842	0.509096	5.22185	1.77148e-07	8.29475e-07
NFIL3	333.668	1.36133	0.197536	6.89152	5.51987e-12	8.79019e-11		MAFG	1739.21	2.27658	0.176914	12.8683	6.78643e-38	4.33141e-36										LOC107987223	36.8426	2.6571	0.483952	5.49042	4.00976e-08	2.04059e-07
RGPD1	60.0585	1.36116	0.352858	3.85754	0.000114533	0.00052762		ST6GAL2	187.767	2.27607	0.558354	4.07639	4.57403e-05	0.000155412										LOC105376000	46.2294	2.65432	0.502462	5.28264	1.27339e-07	6.08616e-07
LOC102724488	128.516	1.35836	0.305464	4.44688	8.71277e-06	5.17007e-05		LRRN4CL	76.9517	2.2758	0.407732	5.58159	2.38326e-08	1.27347e-07										SEMA7A	401.347	2.65253	0.446315	5.94317	2.79563e-09	1.62939e-08
TBCC	292.304	1.35781	0.186199	7.29226	3.04805e-13	5.80647e-12		PPP1R15A	2609.43	2.27571	0.189311	12.021	2.75496e-33	1.31069e-31										FOXD3-AS1	29.2092	2.64865	0.536612	4.93588	7.97902e-07	3.42881e-06
C17orf113	104.274	1.35675	0.263748	5.14413	2.68769e-07	2.14676e-06		IRX2	61.3521	2.27336	0.356652	6.37415	1.83975e-10	1.28492e-09										LOC107984092	33.4214	2.6478	0.500928	5.2858	1.25158e-07	5.9902e-07
LOC100506473	95.2535	1.35597	0.354742	3.82242	0.000132148	0.000600993		CCER2	29.6426	2.27281	0.599053	3.79401	0.000148233	0.000460919										EPB41L4A-AS1	234.488	2.6476	0.251606	10.5228	6.78302e-26	1.86358e-24
SELENOK	380.577	1.354	0.192064	7.04976	1.79227e-12	3.09461e-11		DNAJB9	456.073	2.27096	0.256043	8.86946	7.35016e-19	1.13779e-17										OVGP1	30.8065	2.64438	0.588872	4.49058	7.10279e-06	2.67278e-05
CACNB1	158.311	1.35329	0.229659	5.89261	3.80133e-09	4.09349e-08		LOC284454	477.424	2.27044	0.135863	16.7112	1.08558e-62	3.21689e-60										PDE4C	94.2787	2.64329	0.37232	7.09949	1.25216e-12	1.0863e-11
SIRT6	293.42	1.35177	0.221813	6.0942	1.09983e-09	1.26997e-08		ATF7IP2	34.3831	2.26541	0.564469	4.01335	5.98622e-05	0.000199506										ZNF660	27.9519	2.64293	0.63724	4.14747	3.36168e-05	0.000114407
TRIM38	318.828	1.35027	0.303909	4.44299	8.87156e-06	5.25354e-05		MIRLET7BHG	109.329	2.26484	0.271796	8.33287	7.89059e-17	1.02361e-15										CREB3L1	1028.85	2.64227	0.475043	5.56218	2.66422e-08	1.38333e-07
SOD2	2962.02	1.34795	0.21076	6.39566	1.5986e-10	2.08301e-09		LOC107985388	29.722	2.26463	0.520178	4.35357	1.33941e-05	4.97108e-05										TYMP	92.9184	2.63911	0.312568	8.44332	3.08446e-17	4.23434e-16
ZFP37	94.0216	1.34562	0.330367	4.0731	4.63924e-05	0.000233377		C3orf20	37.5068	2.26448	0.472881	4.78869	1.67876e-06	7.06054e-06										GOLGA7B	29.9641	2.63823	0.439664	6.00056	1.96638e-09	1.16639e-08
ZNF768	1124.85	1.34147	0.17979	7.46132	8.56598e-14	1.76254e-12		RAB3IL1	146.397	2.2607	0.248902	9.08268	1.05937e-19	1.76361e-18										UAP1L1	509.29	2.63398	0.168372	15.6439	3.65907e-55	6.48718e-53
EID2B	123.837	1.34001	0.241324	5.55276	2.81195e-08	2.6522e-07		SCIN	33.7375	2.26039	0.592939	3.81218	0.000137744	0.000431409										FILIP1	100.726	2.63364	0.561608	4.68946	2.73932e-06	1.09716e-05
LOC107987464	56.299	1.33926	0.332044	4.03337	5.49818e-05	0.000271933		EID2B	123.837	2.25337	0.321492	7.00912	2.3983e-12	2.02805e-11										FRY	117.712	2.63258	0.619862	4.24704	2.16615e-05	7.59892e-05
PCGF1	182.521	1.33915	0.265744	5.03926	4.67339e-07	3.56845e-06		MIR4458HG	77.1244	2.2522	0.323482	6.96236	3.34607e-12	2.79082e-11										ZNF662	24.8266	2.6307	0.610992	4.30562	1.66516e-05	5.93174e-05
LOC101926889	48.1588	1.33798	0.359428	3.72254	0.000197232	0.000860342		CFAP92	44.9276	2.25132	0.424816	5.29952	1.16108e-07	5.70313e-07										IRF1	552.505	2.62921	0.173657	15.1402	8.78906e-52	1.1762e-49
RNA18SN4	15324.9	1.33305	0.336298	3.9639	7.37362e-05	0.000354493		LOC112543491	36.7999	2.25099	0.550424	4.08956	4.32188e-05	0.000147522										ZNF296	69.004	2.62809	0.437542	6.00649	1.89588e-09	1.12941e-08
RNA18SN5	14824.6	1.3328	0.337441	3.94975	7.82341e-05	0.000374343		SYN3	64.4634	2.24571	0.42495	5.28465	1.25942e-07	6.15461e-07										LOC107987081	26.9723	2.62537	0.525063	5.0001	5.7302e-07	2.51665e-06
ZNF155	128.64	1.33277	0.220684	6.03925	1.54834e-09	1.74904e-08		LOC105372579	39.0435	2.24563	0.509774	4.40516	1.05707e-05	3.99542e-05										CHD2	2869.69	2.62434	0.141856	18.5	2.06592e-76	9.52297e-74
PARD6B	132.342	1.33231	0.207618	6.41713	1.38867e-10	1.82694e-09		AKR1B15	213.527	2.24265	0.533334	4.20496	2.61128e-05	9.24964e-05										ZFP36L1	3102.4	2.62294	0.180549	14.5276	8.10262e-48	9.23476e-46
BRD2	4890.43	1.33195	0.121234	10.9866	4.43156e-28	4.06821e-26		SLC6A10P	25.3143	2.24181	0.515582	4.34811	1.37314e-05	5.08172e-05										TMED7-TICAM2	315.254	2.61957	0.197975	13.2318	5.74582e-40	4.04019e-38
WEE1	711.907	1.33178	0.140981	9.44646	3.50498e-21	1.58725e-19		MYLK3	45.1635	2.2352	0.47734	4.68261	2.83245e-06	1.15976e-05										HSD17B14	69.6598	2.61865	0.334859	7.82017	5.2754e-15	5.83925e-14
RYBP	964.676	1.33146	0.178981	7.4391	1.01377e-13	2.07124e-12		ZNF669	88.7029	2.23456	0.36951	6.04737	1.47229e-09	9.25445e-09										TMPRSS5	18.9132	2.61823	0.678534	3.85865	0.000114015	0.000359535
IFI16	582.325	1.32982	0.187372	7.09725	1.27265e-12	2.2316e-11		CRTC2	695.536	2.23162	0.186799	11.9466	6.75988e-33	3.13692e-31										SYT7	50.3731	2.61789	0.39351	6.65267	2.87814e-11	2.13067e-10
RNF227	97.7939	1.32943	0.313568	4.23968	2.23838e-05	0.000120981		CCDC30	55.5484	2.23151	0.469041	4.7576	1.95909e-06	8.17819e-06										CCN3	249.241	2.61453	0.372322	7.02223	2.18362e-12	1.83901e-11
TMTC1	560.01	1.32817	0.224192	5.92425	3.13728e-09	3.41648e-08		PDRG1	460.123	2.22813	0.209166	10.6525	1.69829e-26	4.88593e-25										ST8SIA1	23.0977	2.61212	0.665438	3.92542	8.65794e-05	0.00027835
SHISA9	259.075	1.32695	0.193595	6.85427	7.16755e-12	1.1229e-10		ZFP82	96.2083	2.22549	0.298066	7.46642	8.24058e-14	8.10884e-13										ZNF596	66.0582	2.61187	0.48987	5.33176	9.72674e-08	4.71296e-07
ZNF713	69.6048	1.32442	0.354948	3.73132	0.000190482	0.000833669		RBM38	334.2	2.21731	0.191453	11.5815	5.11628e-31	2.01762e-29										EIF4A2	4180.27	2.61138	0.161655	16.1541	1.06327e-58	2.37154e-56
RNASE4	146.504	1.32301	0.303996	4.35207	1.34858e-05	7.66816e-05		PLAC8	193.032	2.21248	0.614494	3.60048	0.000317629	0.000931246										LOC101928868	30.206	2.6098	0.584789	4.46281	8.08915e-06	3.01624e-05
ZNF25	135.007	1.32023	0.296581	4.4515	8.52733e-06	5.0758e-05		ATP6V1G1	1341.88	2.21138	0.226598	9.75902	1.68777e-22	3.55426e-21										AFF3	269.628	2.60841	0.663097	3.93368	8.36561e-05	0.000269788
BTG2	810.293	1.31827	0.212327	6.20869	5.34272e-10	6.48672e-09		ZFP37	94.0216	2.21052	0.37883	5.83512	5.37535e-09	3.14441e-08										ADRB1	14.0495	2.60584	0.679633	3.83418	0.000125984	0.000394398
PARP6	600.031	1.31656	0.118888	11.0739	1.67859e-28	1.58397e-26		TNFRSF9	44.5527	2.21009	0.509141	4.34082	1.41952e-05	5.24306e-05										GJC2	23.323	2.60424	0.687025	3.7906	0.000150284	0.000465482
SLC2A3	1482.58	1.31452	0.132014	9.95739	2.34136e-23	1.28731e-21		SLC19A2	181.988	2.20885	0.221897	9.95441	2.41248e-23	5.43936e-22										LOC105372462	17.0882	2.60332	0.635546	4.0962	4.19986e-05	0.000141173
LOC100132249	77.4906	1.31348	0.349316	3.76014	0.000169821	0.000751227		LOC107984492	63.7752	2.20497	0.392169	5.6225	1.88216e-08	1.0184e-07										TMTC1	560.01	2.60182	0.306158	8.4983	1.92384e-17	2.69637e-16
IQCC	95.9426	1.31083	0.240342	5.45403	4.92416e-08	4.46187e-07		STRIP2	251.299	2.20271	0.231404	9.51889	1.75042e-21	3.41249e-20										MAPK13	123.217	2.60104	0.326561	7.96495	1.65287e-15	1.93922e-14
JUND	1970.92	1.31037	0.145795	8.9877	2.52463e-19	9.62775e-18		SIGLEC10	35.1801	2.20237	0.512037	4.30119	1.6988e-05	6.19192e-05										C9orf147	32.6934	2.59544	0.519807	4.9931	5.94187e-07	2.60191e-06
FAM76B	330.594	1.30839	0.190116	6.88206	5.89931e-12	9.34311e-11		SPRING1	1192.47	2.19985	0.150287	14.6376	1.61662e-48	2.1359e-46										CTBP1-AS	19.6309	2.59486	0.674899	3.84481	0.000120646	0.000379062
YPEL5	934.289	1.3083	0.17758	7.36741	1.7397e-13	3.43004e-12		GPATCH3	219.895	2.1994	0.216465	10.1605	2.97541e-24	7.16829e-23										LOC105369201	31.8612	2.59379	0.473343	5.47972	4.25997e-08	2.15787e-07
MICB	346.653	1.30687	0.15705	8.32137	8.69495e-17	2.52365e-15		YOD1	461.97	2.19744	0.224461	9.78988	1.24447e-22	2.66124e-21										CEL	49.2124	2.59196	0.450701	5.75096	8.8739e-09	4.88253e-08
GABPB1-IT1	206.516	1.30539	0.223191	5.84878	4.95194e-09	5.27099e-08		CLDN15	144.934	2.19688	0.280242	7.83925	4.53256e-15	5.04935e-14										STC1	1229.56	2.59146	0.254611	10.1781	2.48339e-24	5.99686e-23
TMEM265	75.8183	1.30409	0.305765	4.26501	1.9989e-05	0.000109368		RPLP0P2	27.8745	2.19642	0.549988	3.99357	6.50849e-05	0.000215423										CHST6	84.6417	2.58472	0.36115	7.15692	8.25117e-13	7.3174e-12
PCDHA4	85.6226	1.29602	0.305574	4.24127	2.22257e-05	0.00012018		GPR162	88.6925	2.19526	0.38108	5.76063	8.38021e-09	4.76509e-08										CCL24	19.79	2.58441	0.629345	4.10651	4.01685e-05	0.000135306
GBP3	298.844	1.29443	0.214449	6.03605	1.5793e-09	1.78104e-08		AKR1B10	4993.31	2.19451	0.499347	4.39477	1.10892e-05	4.17237e-05										CCDC157	97.5655	2.58068	0.33811	7.63267	2.29942e-14	2.36592e-13
LOC105374301	60.5654	1.29039	0.332074	3.88585	0.000101974	0.000474398		CD180	78.24	2.1924	0.456311	4.8046	1.55058e-06	6.54666e-06										KANSL1L	96.5272	2.58066	0.339173	7.60867	2.76941e-14	2.83824e-13
C1R	1170.71	1.28983	0.180593	7.14222	9.18376e-13	1.64159e-11		ERN1	409.768	2.19199	0.173218	12.6545	1.05579e-36	6.38492e-35										VSTM4	144.996	2.57905	0.358569	7.1926	6.35676e-13	5.69582e-12
GEM	823.468	1.28939	0.238418	5.40811	6.36939e-08	5.6901e-07		H3C6	33.4431	2.19066	0.517383	4.23411	2.29461e-05	8.20638e-05										PPAN-P2RY11	147.74	2.57849	0.275789	9.34952	8.80501e-21	1.59096e-19
LINC00888	80.1567	1.28904	0.304548	4.23262	2.3098e-05	0.000124532		PIGW	352.095	2.18879	0.203593	10.7508	5.87313e-27	1.7529e-25										ZNF432	164.086	2.57793	0.32759	7.86939	3.5638e-15	4.01324e-14
HOXB3	642.409	1.28643	0.190515	6.75235	1.45464e-11	2.18283e-10		MYH3	56.506	2.18756	0.400543	5.46148	4.72193e-08	2.4371e-07										FRAT1	47.6165	2.57694	0.417501	6.17228	6.73105e-10	4.2297e-09
THAP3	216.601	1.27877	0.206738	6.18547	6.19185e-10	7.41998e-09		TMEM158	1616.97	2.17924	0.167876	12.9813	1.56214e-38	1.03857e-36										ZNF483	128.388	2.57474	0.293888	8.76095	1.93619e-18	2.90191e-17
SGK1	1448.16	1.27601	0.246573	5.17497	2.27942e-07	1.84096e-06		PLIN2	722.23	2.17691	0.196829	11.0599	1.96248e-28	6.55519e-27										P2RX7	29.0681	2.57353	0.618848	4.15859	3.20216e-05	0.000109445
CA11	79.7801	1.27569	0.289693	4.40359	1.06472e-05	6.21435e-05		CLEC2B	43.0555	2.17611	0.413239	5.26599	1.39436e-07	6.77676e-07										LAT2	22.1082	2.5713	0.596214	4.31271	1.61263e-05	5.76439e-05
TMEM62	149.917	1.2744	0.227927	5.59127	2.25414e-08	2.16227e-07		ARHGEF3	170.253	2.17571	0.237685	9.15376	5.49856e-20	9.41342e-19										HSD17B1	16.3726	2.5703	0.71681	3.58575	0.000336115	0.000978118
CDK2AP2	483.891	1.27404	0.215114	5.92264	3.16805e-09	3.44444e-08		GCNT3	353.9	2.1738	0.475098	4.57547	4.75162e-06	1.8889e-05										TFAP2A-AS2	26.3311	2.56945	0.611277	4.20341	2.62919e-05	9.10015e-05
EAF1	613.954	1.27235	0.149962	8.48449	2.16671e-17	6.64023e-16		LAIR1	87.6349	2.17315	0.365599	5.94407	2.78031e-09	1.68385e-08										AOC2	87.0574	2.56559	0.321092	7.9902	1.34719e-15	1.59593e-14
GNB3	64.1427	1.27231	0.296817	4.2865	1.81509e-05	0.000100176		ITGA2	1449	2.1682	0.145133	14.9394	1.82565e-50	2.66686e-48										KCNAB3	50.1275	2.56179	0.404692	6.33023	2.44794e-10	1.6197e-09
LLGL2	206.081	1.2718	0.300606	4.23077	2.32893e-05	0.000125496		KDM6B	612.971	2.16579	0.138555	15.6312	4.46258e-55	8.49242e-53										LOC100506083	26.335	2.56177	0.607617	4.2161	2.48564e-05	8.63356e-05
SLC25A38	513.5	1.27136	0.160671	7.91281	2.51653e-15	6.18103e-14		UPK1B	103.985	2.16465	0.489792	4.41954	9.89119e-06	3.75362e-05										MST1P2	28.5598	2.56119	0.498515	5.13764	2.78214e-07	1.27395e-06
FAM241B	75.5089	1.27063	0.332057	3.82655	0.000129954	0.000591939		SHOX	29.7509	2.16294	0.529952	4.08138	4.47682e-05	0.000152284										TSPAN12	96.6514	2.55895	0.468135	5.46627	4.59613e-08	2.31909e-07
PTX3	691.204	1.27037	0.168161	7.55452	4.20413e-14	9.0067e-13		EVI2A	77.499	2.16153	0.579054	3.73287	0.000189312	0.000578335										LOC105376512	18.8205	2.55839	0.668311	3.82814	0.000129113	0.000403829
SLC43A1	90.3636	1.2665	0.301501	4.20064	2.66158e-05	0.000141505		GCH1	192.59	2.16143	0.379671	5.6929	1.24902e-08	6.93851e-08										GATA2	352.285	2.55775	0.284405	8.99333	2.39849e-19	3.89295e-18
ULBP1	81.2009	1.26463	0.297392	4.2524	2.11489e-05	0.000114847		SLC25A25	685.212	2.15929	0.202334	10.6719	1.37743e-26	3.98493e-25										LHX6	24.8264	2.55718	0.675654	3.78474	0.000153869	0.000475804
HHEX	234.156	1.26308	0.313093	4.03421	5.47862e-05	0.000271164		NFKBIA	1482.31	2.15749	0.213749	10.0936	5.89851e-24	1.38408e-22										TRIB1	671.377	2.55501	0.150156	17.0157	6.28046e-65	1.91582e-62
ZNF627	159.405	1.26307	0.258975	4.87717	1.07616e-06	7.67692e-06		ZNF114	44.8418	2.15542	0.478533	4.50422	6.66175e-06	2.59453e-05										GBP3	298.844	2.55413	0.341718	7.47439	7.75648e-14	7.61441e-13
ERN1	409.768	1.26117	0.170619	7.39174	1.44924e-13	2.8854e-12		MEX3B	570.412	2.15394	0.216089	9.96784	2.10763e-23	4.77799e-22										C2orf50	31.4222	2.55411	0.530002	4.81905	1.44241e-06	6.0044e-06
TERF2IP	818.235	1.26047	0.18219	6.91846	4.56564e-12	7.36894e-11		ZNF596	66.0582	2.15321	0.414097	5.19978	1.99521e-07	9.50978e-07										INSYN1	50.8333	2.55369	0.490066	5.21092	1.87911e-07	8.77693e-07
H3-3B	8602.89	1.25726	0.172563	7.28582	3.19716e-13	6.0848e-12		ZNF432	164.086	2.1528	0.302124	7.12556	1.03662e-12	9.12285e-12										LOC112268457	29.4918	2.55019	0.524584	4.86137	1.16579e-06	4.91102e-06
RTN4R	67.8357	1.25559	0.305126	4.11499	3.87194e-05	0.000198605		WDR31	114.749	2.15276	0.344562	6.24782	4.16223e-10	2.7779e-09										LPAR6	41.3575	2.54771	0.525136	4.85153	1.22513e-06	5.15372e-06
ARHGAP45	64.2909	1.25285	0.331954	3.77417	0.000160539	0.000715199		OTUD1	305.308	2.15256	0.202662	10.6214	2.36885e-26	6.6853e-25										LOC101929356	49.8912	2.54683	0.432311	5.8912	3.83404e-09	2.20303e-08
PDRG1	460.123	1.25203	0.193853	6.45863	1.05657e-10	1.40654e-09		NR4A1	1213.06	2.15219	0.298257	7.2159	5.35776e-13	4.8851e-12										RRN3P1	30.3788	2.54655	0.475551	5.35496	8.55771e-08	4.17873e-07
CSF2RA	91.9667	1.2484	0.319713	3.90476	9.43173e-05	0.00044284		LOC101928336	51.6712	2.14786	0.512981	4.18703	2.82634e-05	9.94686e-05										ANTXR2	881.815	2.54655	0.38156	6.67403	2.48867e-11	1.85359e-10
SMPD4BP	335.77	1.24701	0.151354	8.23903	1.73613e-16	4.81183e-15		PLAU	4837.37	2.14544	0.176811	12.1341	6.96559e-34	3.46492e-32										CDKL3	50.706	2.54637	0.410007	6.21057	5.27937e-10	3.36539e-09
PPP1R3B	200.33	1.24574	0.24168	5.15449	2.54317e-07	2.04017e-06		GABPB1-IT1	206.516	2.14263	0.231368	9.2607	2.03099e-20	3.63807e-19										HK2	989.336	2.54416	0.248972	10.2187	1.63598e-24	4.01124e-23
FICD	130.894	1.24541	0.264123	4.71527	2.41394e-06	1.61258e-05		LOC105377576	33.4358	2.14202	0.422099	5.07469	3.88126e-07	1.78275e-06										TRIB3	1080.65	2.5423	0.164633	15.4422	8.51514e-54	1.3381e-51
ILF3-DT	294.059	1.24531	0.21538	5.78191	7.38583e-09	7.69614e-08		CPEB1	59.3311	2.14002	0.36365	5.88483	3.98465e-09	2.36423e-08										GRHL1	70.6492	2.5422	0.350656	7.24983	4.17288e-13	3.81313e-12
DBP	96.0281	1.24401	0.277781	4.47838	7.52126e-06	4.54818e-05		HSD17B14	69.6598	2.13972	0.384805	5.56052	2.6897e-08	1.43006e-07										PJVK	71.9988	2.54159	0.406838	6.24719	4.17913e-10	2.69468e-09
ERV3-1	90.818	1.24273	0.287969	4.3155	1.59242e-05	8.89023e-05		SLC16A14	89.7221	2.13907	0.324162	6.59877	4.14571e-11	3.09221e-10										TDRKH-AS1	25.0157	2.54098	0.56505	4.49692	6.89453e-06	2.60071e-05
ZCCHC8	465.914	1.2392	0.171626	7.22036	5.185e-13	9.6067e-12		TNFAIP2	1728.56	2.13808	0.131692	16.2355	2.83134e-59	7.07596e-57										GCNT4	61.4315	2.54087	0.591046	4.29894	1.71614e-05	6.09865e-05
BNIP1	175.558	1.23505	0.24486	5.04392	4.56099e-07	3.48656e-06		LOC112268420	26.8101	2.13665	0.578104	3.69597	0.000219051	0.000661875										RFPL3S	17.1902	2.54031	0.691385	3.67424	0.00023856	0.00071396
DNAJB2	841.637	1.23453	0.183419	6.73065	1.68904e-11	2.51595e-10		PLEKHA7	191.862	2.13602	0.570926	3.74133	0.000183051	0.000560529										LOC107986986	37.9366	2.53935	0.533226	4.76224	1.91459e-06	7.83785e-06
WARS1	2148.6	1.23405	0.185702	6.64531	3.02575e-11	4.35365e-10		ZNF547	46.362	2.12745	0.406824	5.2294	1.70058e-07	8.18981e-07										C15orf65	18.3221	2.53873	0.597797	4.24681	2.1684e-05	7.60553e-05
SAMHD1	630.732	1.23308	0.285521	4.31869	1.56955e-05	8.78184e-05		LOC100506411	71.0032	2.12717	0.442944	4.80234	1.56819e-06	6.61562e-06										KLF6	1563.4	2.53744	0.111824	22.6914	5.45296e-114	2.82777e-110
THAP10	81.3586	1.23267	0.271269	4.54409	5.51733e-06	3.41997e-05		BSCL2	100.41	2.12148	0.419632	5.05558	4.29095e-07	1.96137e-06										LOC102724015	46.5765	2.53136	0.459387	5.5103	3.58229e-08	1.83023e-07
ZNF213	242.209	1.23177	0.1697	7.25851	3.9139e-13	7.35914e-12		ZNF34	186.015	2.12013	0.351312	6.03489	1.5907e-09	9.95955e-09										TLCD2	312.098	2.52865	0.197506	12.8029	1.57961e-37	9.66542e-36
CNNM2	226.531	1.23044	0.235886	5.21624	1.82594e-07	1.50649e-06		DLX2	115.531	2.11498	0.408627	5.17583	2.26899e-07	1.07236e-06										SNHG1	2318.28	2.52745	0.237626	10.6362	2.02133e-26	5.76732e-25
LIN37	91.4696	1.229	0.28448	4.32018	1.55905e-05	8.73e-05		ABTB2	198.663	2.11417	0.236386	8.94373	3.76268e-19	5.96706e-18										RMND5A	1354.95	2.52215	0.145129	17.3786	1.19771e-67	4.14068e-65
ZNF34	186.015	1.22744	0.332636	3.69004	0.00022422	0.000967456		STX3	475.538	2.11103	0.166102	12.7093	5.25344e-37	3.2529e-35										THAP2	125.973	2.51866	0.300634	8.37783	5.39122e-17	7.26641e-16
NEU1	929.076	1.22716	0.159972	7.67111	1.70518e-14	3.82263e-13		APOL1	189.541	2.11051	0.301823	6.99252	2.69985e-12	2.27377e-11										ZNF529	230.723	2.5185	0.23261	10.8272	2.55938e-27	7.84182e-26
ALKBH1	241.691	1.22699	0.162759	7.53868	4.74764e-14	1.00438e-12		SHOX2	119.797	2.10889	0.531504	3.96778	7.2545e-05	0.000238403										PTGER4	193.704	2.51703	0.362116	6.95091	3.62947e-12	2.97104e-11
PER2	232.826	1.2238	0.163512	7.48447	7.18372e-14	1.48718e-12		CD70	98.3728	2.10879	0.311354	6.77295	1.26184e-11	9.99784e-11										TRIM7-AS1	21.4873	2.51676	0.64927	3.87628	0.000106064	0.000336403
PROSER2	218.542	1.22356	0.238948	5.12062	3.04539e-07	2.40783e-06		ACVR2A	173.792	2.1058	0.231741	9.08689	1.0191e-19	1.70067e-18										LOC101928841	55.5991	2.5159	0.457462	5.49969	3.80462e-08	1.94048e-07
CRABP2	171.527	1.22337	0.282015	4.33797	1.43804e-05	8.12673e-05		PDGFB	76.4772	2.10534	0.449183	4.68705	2.77165e-06	1.13599e-05										SNHG8	519.162	2.51554	0.241449	10.4185	2.0418e-25	5.40217e-24
POU6F1	136.92	1.22283	0.22406	5.45759	4.82634e-08	4.38499e-07		SCX	29.0487	2.10375	0.574365	3.66275	0.000249525	0.00074656										LINC00167	16.4378	2.5132	0.638762	3.93448	8.33762e-05	0.000269095
LIME1	84.1906	1.22156	0.280002	4.3627	1.28467e-05	7.34596e-05		FZD5	208.414	2.10213	0.333016	6.31239	2.74759e-10	1.87918e-09										CADM2	20.2326	2.51221	0.649978	3.86507	0.000111055	0.000351215
FOXC2	71.49	1.22006	0.293989	4.15003	3.32431e-05	0.000172977		CACNB2	33.1412	2.10172	0.507046	4.14503	3.39775e-05	0.000117938										AASS	279.592	2.51213	0.439084	5.72131	1.05706e-08	5.76409e-08
ENO3	168.103	1.21931	0.257073	4.74303	2.10542e-06	1.42004e-05		CCNJ	350.404	2.1013	0.176447	11.9089	1.06356e-32	4.87008e-31										MIR22HG	690.493	2.5099	0.210385	11.93	8.25679e-33	3.63632e-31
PHF1	561.582	1.21827	0.119037	10.2343	1.39133e-24	8.5797e-23		LOC107987223	36.8426	2.10113	0.538002	3.90544	9.40541e-05	0.000302851										LINC01949	23.5818	2.50986	0.528644	4.74773	2.05714e-06	8.38335e-06
DNAJC27	119.426	1.21778	0.323184	3.76807	0.000164514	0.000730342		PTHLH	41.2785	2.10014	0.580544	3.61754	0.000297418	0.000876328										G0S2	180.553	2.50901	0.540463	4.64233	3.44499e-06	1.357e-05
RPL17-C18orf32	442.186	1.21777	0.220197	5.53037	3.19564e-08	2.98908e-07		NFATC2	36.9867	2.09961	0.474212	4.42758	9.52958e-06	3.62509e-05										RNF152	82.054	2.50842	0.600255	4.17892	2.92891e-05	0.00010067
ZNF333	157.334	1.21711	0.230551	5.27914	1.29791e-07	1.0958e-06		MAFF	717.431	2.0992	0.148111	14.1731	1.34405e-45	1.42972e-43										MDK	1140.71	2.50769	0.26705	9.39032	5.98179e-21	1.09322e-19
PRR14	603.252	1.21129	0.137133	8.83294	1.01961e-18	3.62911e-17		LINC00115	76.3848	2.09544	0.372696	5.62238	1.8835e-08	1.01876e-07										SYNE3	166.145	2.50238	0.302837	8.26311	1.41922e-16	1.84454e-15
GATA6	237.953	1.20786	0.208199	5.80146	6.57393e-09	6.88193e-08		LOC100507599	48.5499	2.09409	0.528042	3.96577	7.31597e-05	0.000240119										LOC112268151	16.5318	2.50123	0.677351	3.69267	0.000221914	0.000668191
JMY	471	1.20757	0.1319	9.15524	5.42349e-20	2.22286e-18		STX11	32.14	2.09329	0.557284	3.75623	0.000172494	0.000530159										PRRT2	79.736	2.49937	0.575475	4.34314	1.40459e-05	5.06267e-05
KANSL1L	96.5272	1.20267	0.294147	4.08868	4.33839e-05	0.000219604		HMOX1	1112.21	2.09296	0.249895	8.37537	5.50525e-17	7.23213e-16										LRG1	13.7228	2.49882	0.697964	3.58015	0.000343391	0.000997753
TUFT1	672.532	1.20081	0.145007	8.28105	1.22096e-16	3.46931e-15		CXADR	232.791	2.09172	0.329033	6.35717	2.0551e-10	1.42667e-09										EN2	78.2423	2.49581	0.378795	6.5888	4.43382e-11	3.21015e-10
HCN3	156.846	1.19797	0.196638	6.09226	1.11329e-09	1.28478e-08		JUND	1970.92	2.09118	0.146938	14.2317	5.82505e-46	6.35942e-44										LOC107986485	46.4352	2.49552	0.449477	5.55204	2.82347e-08	1.46017e-07
RSRP1	763.182	1.19743	0.212996	5.62183	1.88941e-08	1.8429e-07		LINC02080	30.5991	2.0904	0.533395	3.91904	8.89008e-05	0.000287417										ZNRD2-AS1	18.2154	2.49471	0.667524	3.73726	0.000186036	0.000567324
DTX3	266.681	1.1946	0.170563	7.00384	2.49036e-12	4.18248e-11		SPRY1	93.0266	2.09024	0.350982	5.95539	2.5945e-09	1.57731e-08										MSX1	297.67	2.49396	0.357024	6.9854	2.84036e-12	2.36048e-11
NPIPA7	118.202	1.19379	0.241276	4.94781	7.5053e-07	5.51494e-06		LRRC37B	118.951	2.08862	0.264228	7.9046	2.68798e-15	3.06356e-14										LINC01247	21.6637	2.49254	0.59943	4.15819	3.20781e-05	0.000109602
BAMBI	328.618	1.18908	0.227869	5.21828	1.80588e-07	1.49116e-06		SMIM3	294.725	2.0885	0.229278	9.109	8.3144e-20	1.40216e-18										MAK	27.2531	2.49172	0.556944	4.47392	7.67987e-06	2.87599e-05
C12orf76	95.3703	1.18886	0.262594	4.52738	5.97185e-06	3.67923e-05		ZNF713	69.6048	2.08516	0.376138	5.5436	2.96321e-08	1.56641e-07										FUT6	17.5235	2.4905	0.659345	3.77723	0.000158582	0.000489576
NOCT	178.075	1.18826	0.2045	5.81059	6.22517e-09	6.54385e-08		NXF1	1428.66	2.08303	0.220376	9.45218	3.31861e-21	6.31541e-20										RSRP1	763.182	2.49045	0.219189	11.3621	6.45699e-30	2.38747e-28
CNNM4	445.833	1.18718	0.189167	6.27586	3.47709e-10	4.33046e-09		LINC01492	26.6978	2.08258	0.536359	3.8828	0.000103259	0.000329879										LINC01441	21.0607	2.48898	0.602072	4.13403	3.56464e-05	0.000120878
WHAMM	271.525	1.18677	0.168954	7.02422	2.15267e-12	3.6608e-11		MREG	143.667	2.08236	0.291983	7.13179	9.90718e-13	8.73372e-12										MTRNR2L4	32.8847	2.48758	0.491016	5.06619	4.05867e-07	1.81716e-06
IFIT5	256.239	1.18578	0.279871	4.23687	2.26656e-05	0.000122363		FCHO1	73.2678	2.08109	0.455754	4.56626	4.96499e-06	1.96731e-05										LOC105374584	24.4673	2.48698	0.524156	4.74473	2.08786e-06	8.49852e-06
KLHL11	552.869	1.1848	0.194506	6.0913	1.11999e-09	1.29177e-08		HOXB8	198.009	2.08023	0.304502	6.83159	8.39763e-12	6.75949e-11										KLRD1	94.8248	2.48506	0.36587	6.79221	1.10431e-11	8.5729e-11
GRPEL2	445.831	1.18449	0.181296	6.53343	6.42785e-11	8.85925e-10		MROH6	108.432	2.07939	0.306524	6.78379	1.17066e-11	9.31096e-11										LOC107987326	34.4553	2.484	0.471954	5.26322	1.41551e-07	6.72823e-07
CDKN1B	1112.58	1.18323	0.166301	7.115	1.11914e-12	1.97264e-11		LOC105369201	31.8612	2.07882	0.523553	3.97059	7.16935e-05	0.000235829										NUGGC	22.8598	2.48398	0.580294	4.28056	1.86423e-05	6.59555e-05
CYP4V2	167.331	1.18307	0.237029	4.99126	5.99865e-07	4.48418e-06		PPIL6	41.1165	2.07876	0.571008	3.64051	0.000272098	0.000808846										GPR35	17.0891	2.48166	0.660101	3.75952	0.000170238	0.000522761
ZNF280B	128.791	1.18039	0.311359	3.79107	0.000149998	0.000673712		SYPL2	68.8177	2.07849	0.361375	5.75162	8.83921e-09	5.00824e-08										TBXA2R	79.3891	2.4815	0.348676	7.11692	1.10367e-12	9.65154e-12
ZNF543	75.0515	1.17924	0.289427	4.0744	4.61331e-05	0.00023213		LOC100379224	48.2707	2.07815	0.358097	5.80333	6.50121e-09	3.74805e-08										EPHA6	60.8696	2.48022	0.432344	5.73668	9.6551e-09	5.2927e-08
TAP2	640.252	1.17889	0.228362	5.16236	2.43853e-07	1.96243e-06		XAF1	129.332	2.07295	0.41435	5.0029	5.64743e-07	2.53779e-06										LINC01012	32.4089	2.47757	0.562929	4.40122	1.07646e-05	3.95133e-05
PSMG3	340.089	1.17831	0.22772	5.17438	2.28664e-07	1.84605e-06		YJEFN3	98.1482	2.067	0.408719	5.05726	4.25318e-07	1.94583e-06										ZNF669	88.7029	2.47517	0.382936	6.46367	1.02196e-10	7.0993e-10
HOXB2	292.566	1.17622	0.230051	5.11285	3.17338e-07	2.5022e-06		MFAP3L	83.1508	2.06568	0.513733	4.02092	5.79717e-05	0.000193672										NANOS1	37.7232	2.47497	0.463909	5.33504	9.55245e-08	4.635e-07
VANGL2	255.491	1.17588	0.196528	5.98328	2.18687e-09	2.42577e-08		HES6	221.514	2.06487	0.304222	6.78737	1.142e-11	9.09345e-11										ZNF699	144.199	2.47326	0.304843	8.11323	4.92925e-16	6.10068e-15
ARMCX1	258.361	1.17463	0.196489	5.97807	2.25795e-09	2.50051e-08		FZD8	235.687	2.05554	0.243109	8.45523	2.78544e-17	3.75428e-16										RAB42	33.4233	2.47175	0.582856	4.24076	2.22761e-05	7.79345e-05
FAM174A	145.904	1.17326	0.231958	5.05808	4.23499e-07	3.25576e-06		DMC1	94.6925	2.05323	0.408093	5.03128	4.87221e-07	2.20877e-06										LINC01023	16.9734	2.47022	0.66449	3.71746	0.000201234	0.000609727
CIDECP1	74.8708	1.17314	0.292438	4.01159	6.03124e-05	0.000295489		LOC101927510	28.2778	2.05038	0.541246	3.78826	0.000151705	0.000470727										FBXL16	61.9213	2.46914	0.409154	6.03475	1.5921e-09	9.57798e-09
TOB1	1092.94	1.17281	0.199372	5.88251	4.04098e-09	4.34005e-08		GLIDR	110.007	2.04627	0.322199	6.35095	2.13984e-10	1.48203e-09										MFSD2A	98.8651	2.46894	0.315284	7.83086	4.84546e-15	5.38635e-14
ZBTB34	392.427	1.17156	0.183813	6.37363	1.84607e-10	2.37948e-09		WHRN	226.314	2.0455	0.222815	9.18024	4.3014e-20	7.44153e-19										KRBA2	227.94	2.46728	0.257935	9.56548	1.11678e-21	2.19993e-20
ZCCHC2	220.322	1.17122	0.192391	6.08772	1.14531e-09	1.32023e-08		IRS2	1065.19	2.04417	0.163093	12.5337	4.88052e-36	2.81996e-34										ZNF286B	114.25	2.46423	0.314333	7.83955	4.52149e-15	5.04243e-14
FBLIM1	667.474	1.16983	0.197612	5.91981	3.22304e-09	3.49861e-08		PARTICL	48.8414	2.04389	0.483102	4.23077	2.32894e-05	8.32058e-05										TMED2-DT	19.7319	2.46241	0.62105	3.96492	7.34217e-05	0.000238713
IGIP	127.24	1.16692	0.297778	3.91874	8.90136e-05	0.000420174		SAT2	847.08	2.04381	0.230353	8.87251	7.15181e-19	1.10874e-17										LOC112543491	36.7999	2.46104	0.515435	4.77468	1.79994e-06	7.39477e-06
CWC25	512.868	1.1668	0.16239	7.18517	6.71236e-13	1.22025e-11		RNF44	655.471	2.04128	0.161958	12.6038	2.01286e-36	1.19635e-34										LOC105373095	39.1206	2.45776	0.561975	4.37343	1.22311e-05	4.45103e-05
SPRY2	499.926	1.16676	0.202862	5.75147	8.84687e-09	9.10169e-08		ATG14	552.976	2.04008	0.16392	12.4455	1.47893e-35	8.26885e-34										YPEL1	75.7382	2.45734	0.440335	5.58062	2.39669e-08	1.25163e-07
GET4	673.543	1.16649	0.181615	6.4229	1.33706e-10	1.76259e-09		GPR75	29.173	2.03566	0.474734	4.28801	1.80283e-05	6.54465e-05										SYN3	64.4634	2.45679	0.378879	6.48437	8.91014e-11	6.22719e-10
SULT1B1	349.893	1.16612	0.207827	5.61102	2.01139e-08	1.94783e-07		MAF	117.938	2.03216	0.394692	5.14874	2.62246e-07	1.23044e-06										CFAP251	67.9608	2.45307	0.462479	5.30418	1.13181e-07	5.43955e-07
SPRING1	1192.47	1.16535	0.145962	7.9839	1.41785e-15	3.56891e-14		NEK8	101.821	2.02854	0.354583	5.72091	1.05954e-08	5.94804e-08										OR1F1	19.3199	2.44922	0.640407	3.82447	0.000131052	0.000409339
GABARAPL1	893.286	1.15909	0.14299	8.10615	5.22485e-16	1.37486e-14		BHMT2	34.0206	2.0281	0.468893	4.32529	1.5233e-05	5.59252e-05										SERTAD3	523.224	2.44699	0.264514	9.25088	2.22654e-20	3.90077e-19
ZNF136	88.8	1.15685	0.267016	4.33252	1.47412e-05	8.3167e-05		LOC105373095	39.1206	2.02567	0.553688	3.6585	0.000253691	0.000758149										SLC25A53	33.6199	2.44323	0.621286	3.93254	8.40522e-05	0.000270982
ZNF490	125.292	1.15648	0.250065	4.62471	3.75121e-06	2.40533e-05		PLK3	297.494	2.0255	0.174552	11.604	3.93247e-31	1.56868e-29										IFITM2	644.799	2.44111	0.188679	12.9379	2.74947e-38	1.77671e-36
YAF2	299.48	1.15544	0.202943	5.69343	1.2451e-08	1.25177e-07		SAP25	39.387	2.02279	0.447041	4.52484	6.04406e-06	2.36702e-05										HOXC11	30.4446	2.43984	0.658862	3.70311	0.000212969	0.000642965
PNRC1	859.551	1.15406	0.187101	6.16812	6.91046e-10	8.19879e-09		IFNLR1	133.139	2.01709	0.306796	6.5747	4.87502e-11	3.6154e-10										MEGF11	37.2728	2.43921	0.613905	3.97328	7.08903e-05	0.000231098
TSIX	123.508	1.152	0.238755	4.82505	1.39967e-06	9.77508e-06		NBPF19	360.122	2.01671	0.204238	9.87435	5.3783e-23	1.18431e-21										GSG1	49.2821	2.43836	0.664583	3.66901	0.00024349	0.000727036
ZSCAN12	261.336	1.15156	0.19128	6.02028	1.74112e-09	1.95483e-08		LOC100129917	48.3989	2.01661	0.500521	4.02902	5.6009e-05	0.000187568										SPDYE2B	26.5767	2.436	0.514724	4.73263	2.21629e-06	8.98778e-06
SEMA6C	123.835	1.14856	0.280288	4.09779	4.17109e-05	0.000211982		CILP2	63.1539	2.01481	0.422084	4.77348	1.81071e-06	7.58475e-06										LINC01443	18.859	2.43593	0.610991	3.98686	6.69538e-05	0.000219126
MFSD2A	98.8651	1.14852	0.257413	4.46176	8.12896e-06	4.86922e-05		RAD9A	255.846	2.01153	0.243923	8.24656	1.63019e-16	2.04816e-15										LOC112268125	18.4538	2.43501	0.631331	3.85695	0.000114811	0.000361935
SPAG7	475.799	1.14832	0.182543	6.29071	3.16022e-10	3.96503e-09		CTSK	103.551	2.00052	0.253141	7.90277	2.7277e-15	3.10542e-14										TNFRSF9	44.5527	2.43171	0.398239	6.10615	1.02066e-09	6.2898e-09
CBX8	219.672	1.14723	0.196691	5.83264	5.45567e-09	5.77686e-08		AQP3	156.312	1.99947	0.334636	5.97506	2.29999e-09	1.40526e-08										HRK	56.7858	2.43066	0.476888	5.09692	3.45233e-07	1.56221e-06
PSME1	891.334	1.14707	0.153065	7.49397	6.68208e-14	1.389e-12		ETV1	185.382	1.99711	0.212826	9.38379	6.36439e-21	1.18401e-19										IRX2	61.3521	2.42908	0.446887	5.43557	5.46212e-08	2.73343e-07
LINC00506	422.219	1.14613	0.22468	5.10119	3.37529e-07	2.64393e-06		GRHL1	70.6492	1.99614	0.452146	4.41482	1.01095e-05	3.82806e-05										SCML1	803.481	2.42901	0.204154	11.8979	1.21346e-32	5.288e-31
CHMP1B	714.09	1.14577	0.146014	7.84701	4.26058e-15	1.00744e-13		NR4A3	98.2187	1.99473	0.39435	5.05827	4.23074e-07	1.93599e-06										LOC101928096	46.4584	2.42861	0.451479	5.37923	7.4807e-08	3.67707e-07
BCL7B	614.804	1.14403	0.178549	6.40738	1.48043e-10	1.93899e-09		P2RY2	78.4355	1.99415	0.50756	3.92888	8.53413e-05	0.000276685										LRRC7	52.0589	2.42822	0.437238	5.55354	2.79944e-08	1.44882e-07
TRIM4	436.249	1.14355	0.139834	8.17793	2.88752e-16	7.8307e-15		PCDHB9	65.7537	1.99338	0.409699	4.86548	1.1418e-06	4.90258e-06										ZNF250	158.116	2.42462	0.299671	8.09094	5.92084e-16	7.25006e-15
PDIK1L	146.563	1.14246	0.249463	4.57968	4.6569e-06	2.9314e-05		PER1	662.083	1.98898	0.163204	12.1871	3.64e-34	1.8506e-32										DPH3P1	31.961	2.42431	0.562059	4.31326	1.60867e-05	5.75323e-05
H1-10	2442.5	1.14099	0.19215	5.93799	2.88537e-09	3.154e-08		NBPF25P	108.746	1.98662	0.486856	4.08051	4.49376e-05	0.000152785										KCNN3	26.0088	2.42263	0.537617	4.50624	6.59858e-06	2.49816e-05
KCTD2	748.97	1.13947	0.163043	6.98877	2.77301e-12	4.60007e-11		SNHG7	716.616	1.98519	0.219252	9.05436	1.37375e-19	2.27057e-18										LOC101928156	92.8939	2.42093	0.405418	5.97144	2.35171e-09	1.38231e-08
NSMCE3	394.918	1.1384	0.211235	5.38925	7.07517e-08	6.2709e-07		MAP3K2-DT	47.3763	1.98251	0.515947	3.84247	0.000121804	0.000385032										RRAGC	961.28	2.41996	0.166995	14.4913	1.37609e-47	1.52643e-45
IL20RB	70.8774	1.1373	0.272471	4.17401	2.9928e-05	0.0001573		NUDT17	76.7621	1.97971	0.359432	5.50788	3.63175e-08	1.90332e-07										LOC107985000	21.6119	2.41977	0.61469	3.93656	8.26572e-05	0.00026694
CBX4	719.775	1.13715	0.187964	6.04982	1.45007e-09	1.6426e-08		FBXW7	353.256	1.97917	0.207971	9.51659	1.78955e-21	3.48223e-20										SAP25	39.387	2.41858	0.608042	3.97765	6.95986e-05	0.000227352
FASTKD3	133.248	1.13521	0.27494	4.12894	3.64442e-05	0.000188425		BCL7A	431.259	1.97816	0.163344	12.1104	9.30653e-34	4.59632e-32										KLB	23.2067	2.41817	0.544824	4.43844	9.0613e-06	3.3588e-05
WASH2P	110.739	1.1316	0.270703	4.18022	2.91224e-05	0.000153463		PNRC1	859.551	1.9747	0.186855	10.5681	4.18788e-26	1.1598e-24										ARL10	273.97	2.41673	0.34398	7.02579	2.12857e-12	1.79849e-11
SHMT2	1692.17	1.12997	0.123568	9.14447	5.99208e-20	2.45096e-18		ICAM1	453.86	1.97388	0.204834	9.63648	5.60799e-22	1.13268e-20										LINC02245	20.2871	2.4136	0.603394	4.00004	6.33331e-05	0.000207834
COX19	168.197	1.12771	0.240137	4.6961	2.65179e-06	1.7565e-05		ZNF799	45.2489	1.9738	0.470008	4.1995	2.67499e-05	9.45754e-05										UGCG	1299.74	2.41243	0.140657	17.1512	6.15449e-66	1.99473e-63
HOXB7	289.693	1.12688	0.205137	5.49327	3.94549e-08	3.63516e-07		ZNF821	107.746	1.97361	0.268067	7.36238	1.80661e-13	1.72535e-12										CUX2	61.9986	2.41102	0.663178	3.63556	0.000277376	0.000818785
PTP4A1	3982.55	1.12559	0.157042	7.16743	7.642e-13	1.37814e-11		WDR74	520.693	1.97087	0.239255	8.23753	1.75802e-16	2.20209e-15										KCND1	72.9124	2.40542	0.356654	6.74441	1.53645e-11	1.16999e-10
EIF2AK2	1279.38	1.12322	0.267587	4.19758	2.69784e-05	0.00014317		PLA2G4C	45.7773	1.97036	0.474019	4.1567	3.22872e-05	0.000112371										DNAJC12	140.487	2.4034	0.27218	8.83019	1.045e-18	1.59855e-17
SYNGAP1	330.199	1.12224	0.172087	6.52136	6.96748e-11	9.56403e-10		MANEAL	287.107	1.96928	0.260925	7.54728	4.44454e-14	4.48628e-13										ABHD17C	480.999	2.40336	0.160139	15.0079	6.51578e-51	8.4473e-49
RSKR	156.254	1.1219	0.232816	4.81881	1.44417e-06	1.00547e-05		RNF227	97.7939	1.96888	0.329438	5.97648	2.28017e-09	1.39521e-08										LRIG2-DT	48.5341	2.40104	0.456059	5.26477	1.40367e-07	6.67498e-07
TMEM212	125.185	1.12185	0.239246	4.68911	2.74389e-06	1.81034e-05		CDKN2D	163.119	1.96306	0.317111	6.19045	5.99931e-10	3.93187e-09										RRAGD	138.324	2.40003	0.305535	7.85516	3.9927e-15	4.48406e-14
HINFP	216.286	1.12142	0.203683	5.50571	3.6768e-08	3.41115e-07		IKZF5	274.684	1.96256	0.205187	9.56476	1.12467e-21	2.2303e-20										N4BP3	55.4493	2.39779	0.453405	5.2884	1.23388e-07	5.90923e-07
FAM241A	848.233	1.11895	0.140723	7.95145	1.84344e-15	4.60021e-14		CDKN2AIP	423.083	1.96233	0.202516	9.68975	3.33347e-22	6.86656e-21										TUSC1	159.995	2.39328	0.303224	7.8928	2.95492e-15	3.36226e-14
RIPK2	467.77	1.1164	0.14452	7.72487	1.11972e-14	2.56398e-13		BEX4	368.296	1.96231	0.208802	9.39795	5.56389e-21	1.03694e-19										BNIPL	38.7853	2.39254	0.50819	4.70796	2.50213e-06	1.00799e-05
BDKRB1	220.375	1.1156	0.224473	4.96987	6.69967e-07	4.95707e-06		RRN3P1	30.3788	1.96206	0.530647	3.69749	0.000217744	0.000658407										PIM2	213.148	2.39174	0.24177	9.89264	4.48065e-23	9.77309e-22
PRDM4	621.089	1.11222	0.142692	7.79455	6.46394e-15	1.49704e-13		LOC728673	36.757	1.95834	0.537477	3.64358	0.000268872	0.000799713										CD83	112.326	2.39045	0.394285	6.06274	1.3382e-09	8.13789e-09
NXPH4	117.328	1.10945	0.222697	4.98187	6.29719e-07	4.68834e-06		LOC101927789	49.4707	1.95758	0.497301	3.9364	8.27121e-05	0.00026896										BAIAP3	52.475	2.38774	0.501515	4.76104	1.92596e-06	7.87818e-06
PIM2	213.148	1.10913	0.248	4.47232	7.73741e-06	4.65553e-05		KLHL15	611.635	1.95603	0.215607	9.07221	1.16625e-19	1.93532e-18										HHIPL1	25.5716	2.3863	0.57988	4.11516	3.86917e-05	0.000130629
MTSS1	137.917	1.10794	0.254249	4.35772	1.31425e-05	7.49184e-05		SQSTM1	7147.02	1.95033	0.130966	14.8919	3.72272e-50	5.32555e-48										LOC112268420	26.8101	2.38414	0.482395	4.94229	7.72099e-07	3.32431e-06
STAT2	941.561	1.10734	0.265342	4.17326	3.00277e-05	0.000157783		GLB1L2	56.4242	1.94792	0.525843	3.70437	0.00021192	0.0006422										SNHG15	461.671	2.38348	0.303147	7.86245	3.76683e-15	4.23498e-14
NFKBIB	462.328	1.1064	0.206309	5.36284	8.19253e-08	7.18902e-07		ITGA10	54.7482	1.94785	0.363073	5.3649	8.09952e-08	4.05916e-07										CCDC28B	122.625	2.38127	0.362493	6.56916	5.05999e-11	3.63937e-10
C16orf91	159.149	1.10616	0.232095	4.76599	1.8793e-06	1.28116e-05		ZFAND2A	245.747	1.94679	0.324026	6.00813	1.87681e-09	1.16384e-08										MCF2L2	48.5677	2.38113	0.548528	4.34095	1.41868e-05	5.11159e-05
ATF4	4166.04	1.10581	0.138941	7.95886	1.73634e-15	4.349e-14		LOC105372637	36.4095	1.94657	0.537864	3.61907	0.000295666	0.000871535										FUT1	31.244	2.37763	0.565015	4.20809	2.57534e-05	8.93016e-05
RFX1	198.923	1.10578	0.176162	6.27707	3.45015e-10	4.30219e-09		PDE4B	325.308	1.9414	0.241241	8.04757	8.44527e-16	1.00447e-14										MYLIP	352.691	2.37762	0.22424	10.603	2.88649e-26	8.15729e-25
ZNF397	320.06	1.1042	0.207877	5.3118	1.08548e-07	9.33539e-07		UBE2FP1	43.4585	1.94135	0.510623	3.80192	0.000143577	0.000447851										LINC01089	146.222	2.37464	0.271987	8.73073	2.53044e-18	3.76804e-17
OSER1	1000.74	1.10381	0.179663	6.14379	8.05734e-10	9.45991e-09		ACTR3C	90.7065	1.94068	0.326618	5.94174	2.82017e-09	1.7055e-08										RNA18SN5	14824.6	2.37341	0.337172	7.03918	1.93371e-12	1.64255e-11
C2CD2L	192.582	1.10132	0.20836	5.28565	1.25256e-07	1.06016e-06		PTP4A1	3982.55	1.9399	0.157408	12.324	6.7262e-35	3.62394e-33										SHFL	258.796	2.37197	0.301076	7.87831	3.31846e-15	3.75327e-14
MED26	179.747	1.10123	0.203957	5.3993	6.69007e-08	5.94256e-07		FLRT3	127.994	1.93979	0.345314	5.61748	1.93759e-08	1.04774e-07										KIF5A	90.7042	2.37114	0.509135	4.65719	3.20552e-06	1.26918e-05
FAM53C	1011.9	1.10117	0.125325	8.78651	1.54274e-18	5.35944e-17		IPMK	335.38	1.93664	0.202765	9.55115	1.28269e-21	2.53157e-20										TPH1	38.05	2.36936	0.495284	4.78384	1.7198e-06	7.09078e-06
EHBP1L1	410.421	1.10036	0.186829	5.88967	3.86972e-09	4.16492e-08		MOAP1	479.156	1.93502	0.204976	9.44021	3.7205e-21	7.05433e-20										PAX6	68.9351	2.36796	0.528768	4.47826	7.52532e-06	2.82121e-05
KLC2	942.242	1.10024	0.0917908	11.9863	4.19035e-33	5.70562e-31		LINC01426	47.4574	1.93356	0.384675	5.02647	4.99603e-07	2.25927e-06										PLK3	297.494	2.36625	0.20151	11.7426	7.71044e-32	3.19237e-30
TENT5A	734.658	1.09993	0.205315	5.35728	8.44837e-08	7.39432e-07		EPHA6	60.8696	1.93311	0.469667	4.11591	3.85646e-05	0.000132859										DISP2	82.2841	2.36506	0.356315	6.63756	3.1892e-11	2.35088e-10
PDXP	562.799	1.09691	0.213913	5.12782	2.93113e-07	2.32838e-06		TSPYL2	1095.59	1.93182	0.253126	7.63185	2.31406e-14	2.40966e-13										PTAFR	59.6419	2.36057	0.4673	5.05151	4.38324e-07	1.9553e-06
FRK	189.226	1.09471	0.219195	4.99425	5.90654e-07	4.42184e-06		CDCP1	257.216	1.93165	0.178236	10.8376	2.28374e-27	7.07039e-26										CDKN1A	8000.56	2.36019	0.181316	13.017	9.79741e-39	6.41097e-37
CXorf38	402.619	1.09455	0.147774	7.4069	1.29282e-13	2.59177e-12		CTRC	39.0606	1.93098	0.50721	3.80707	0.000140621	0.000439755										NUDT17	76.7621	2.35918	0.34714	6.79605	1.07524e-11	8.36914e-11
SEMA4C	534.267	1.09444	0.144047	7.59783	3.01146e-14	6.53438e-13		RNF125	133.723	1.9284	0.372376	5.17865	2.23495e-07	1.05706e-06										TSC22D3	2270.35	2.35752	0.164121	14.3645	8.6446e-47	9.19564e-45
CD82	431.454	1.09303	0.227458	4.80541	1.54435e-06	1.06935e-05		CCDC163	55.3863	1.9277	0.438954	4.39156	1.12539e-05	4.23053e-05										ARMC5	263.448	2.35691	0.213266	11.0515	2.15571e-28	7.22391e-27
SCAND2P	86.8068	1.09203	0.260074	4.19893	2.68178e-05	0.000142355		RND3	5362.98	1.92755	0.159543	12.0817	1.31924e-33	6.46926e-32										SLC4A5	26.635	2.35678	0.626757	3.76028	0.00016972	0.000521402
SYVN1	669.719	1.09048	0.101564	10.7369	6.83116e-27	5.30998e-25		GAL	142.322	1.92293	0.45816	4.19706	2.70399e-05	9.55028e-05										MAP1LC3B2	67.498	2.35534	0.419974	5.6083	2.04324e-08	1.07435e-07
PML	413.174	1.08912	0.254703	4.27605	1.90235e-05	0.00010454		RGS5	70.6242	1.91906	0.338537	5.6687	1.43889e-08	7.91486e-08										LOC107984433	26.9031	2.35461	0.510111	4.61589	3.91418e-06	1.53048e-05
TICAM1	163.503	1.08767	0.231093	4.70661	2.51876e-06	1.67873e-05		LGALSL	237.034	1.91694	0.293821	6.52417	6.83782e-11	4.99954e-10										LOC105371763	32.268	2.35444	0.455976	5.16353	2.42339e-07	1.11633e-06
H1-0	5085.48	1.08475	0.101858	10.6496	1.75116e-26	1.2756e-24		MLF1	137.668	1.91544	0.309203	6.19477	5.83688e-10	3.83268e-09										LOC105372637	36.4095	2.35158	0.498922	4.71333	2.43697e-06	9.82891e-06
MFSD14A	839.863	1.08459	0.119022	9.11248	8.05184e-20	3.26711e-18		ZBTB43	384.753	1.91506	0.181335	10.5609	4.52283e-26	1.24757e-24										RNA18SN4	15324.9	2.35147	0.336033	6.99775	2.60102e-12	2.1694e-11
ARRB2	536.376	1.08366	0.154635	7.00784	2.42022e-12	4.06806e-11		ZC3H12C	306.02	1.91442	0.204459	9.36332	7.72705e-21	1.43237e-19										HNF1A-AS1	51.1884	2.34835	0.364187	6.44821	1.13179e-10	7.81773e-10
ZNF419	131.02	1.08172	0.276036	3.91878	8.89973e-05	0.000420174		GVQW3	172.86	1.91161	0.238157	8.02669	1.00135e-15	1.18219e-14										ITIH5	62.2901	2.34794	0.412391	5.69349	1.2447e-08	6.72189e-08
IRF2BPL	957.939	1.08127	0.161067	6.71319	1.90421e-11	2.81842e-10		HOXA7	143.49	1.91138	0.319378	5.98469	2.16797e-09	1.33048e-08										ZBTB34	392.427	2.34745	0.195547	12.0046	3.36223e-33	1.50958e-31
ANAPC1P2	167.975	1.08101	0.262565	4.11712	3.83632e-05	0.000197041		SPACA6	153.659	1.91105	0.287436	6.64861	2.95877e-11	2.2506e-10										ASGR1	42.8626	2.34631	0.538108	4.36029	1.29892e-05	4.70465e-05
LINC01089	146.222	1.08098	0.263164	4.10763	3.99736e-05	0.00020433		RBM24	266.231	1.91063	0.241222	7.92064	2.36291e-15	2.70646e-14										KDM6B	612.971	2.34552	0.148505	15.7942	3.41093e-56	6.49109e-54
SNHG32	1073.99	1.08064	0.141486	7.63775	2.2105e-14	4.86405e-13		IL32	125.975	1.91039	0.254775	7.49833	6.46363e-14	6.4243e-13										RFPL1S	19.3203	2.34135	0.591773	3.95649	7.60581e-05	0.000246704
KMT2B	1196.25	1.08032	0.110153	9.80752	1.04505e-22	5.45039e-21		SLC2A3	1482.58	1.90294	0.131426	14.4792	1.64057e-47	2.03775e-45										CHD5	49.2612	2.34059	0.415194	5.63736	1.72681e-08	9.17031e-08
RAB33B	248.566	1.07986	0.181842	5.93847	2.87692e-09	3.1475e-08		MAP1LC3B	1528.35	1.90273	0.186952	10.1776	2.49565e-24	6.06175e-23										C1R	1170.71	2.33926	0.199204	11.7431	7.66499e-32	3.1799e-30
RARA	348.982	1.0795	0.13701	7.87894	3.30178e-15	7.94621e-14		ZNF667	34.1546	1.90124	0.442676	4.29488	1.74789e-05	6.35968e-05										CTRC	39.0606	2.33921	0.485089	4.82224	1.41955e-06	5.91518e-06
AXIN2	129.577	1.07763	0.251352	4.28731	1.80846e-05	9.99459e-05		ZNF431	262.951	1.89867	0.191918	9.8931	4.45992e-23	9.84173e-22										C9orf129	27.0391	2.33767	0.484949	4.82045	1.43235e-06	5.96612e-06
FAM122C	274.383	1.07584	0.179163	6.00478	1.91592e-09	2.13925e-08		SNAI1	223.931	1.89851	0.346609	5.47738	4.31662e-08	2.23737e-07										ZNF461	143.175	2.33518	0.266334	8.76785	1.82109e-18	2.73533e-17
ARMC5	263.448	1.075	0.204316	5.26144	1.42932e-07	1.19826e-06		TSIX	123.508	1.89818	0.270146	7.02651	2.11758e-12	1.79947e-11										PCSK6-AS1	29.2864	2.33418	0.600374	3.88787	0.000101129	0.000321717
ZNF850	127.685	1.07448	0.21093	5.09402	3.50551e-07	2.73369e-06		BTG1	1319.43	1.89755	0.13764	13.7862	3.08403e-43	2.89466e-41										RNF227	97.7939	2.33249	0.32749	7.12232	1.06129e-12	9.30052e-12
ZNF554	100.058	1.07168	0.272572	3.93172	8.43408e-05	0.000400606		ZNF699	144.199	1.89745	0.28814	6.58518	4.54329e-11	3.38025e-10										SIAH2	441.195	2.33246	0.220886	10.5596	4.58723e-26	1.2766e-24
GTF2H2C	211.437	1.06918	0.275967	3.8743	0.000106931	0.000495754		PARD6B	132.342	1.89678	0.342155	5.54364	2.96248e-08	1.56641e-07										ZNF471	54.3415	2.32854	0.512717	4.54158	5.58337e-06	2.13604e-05
ARL8A	488.982	1.06862	0.135349	7.89532	2.89578e-15	7.06126e-14		PRR14	603.252	1.89475	0.153122	12.3742	3.60687e-35	1.96888e-33										CSRNP1	399.545	2.32796	0.17563	13.2549	4.22858e-40	2.98345e-38
VASN	1051.52	1.06738	0.122249	8.73121	2.51964e-18	8.6203e-17		TM4SF1	6275.31	1.88904	0.123523	15.293	8.50884e-53	1.49575e-50										MGARP	106.963	2.32714	0.601738	3.86736	0.00011002	0.000348314
SNX16	189.73	1.06622	0.245641	4.34057	1.42117e-05	8.04258e-05		LOC105376159	33.2172	1.88809	0.524104	3.60251	0.000315163	0.00092454										DNAJC27	119.426	2.32541	0.330602	7.03387	2.0088e-12	1.70285e-11
C16orf87	366.7	1.06616	0.218396	4.88178	1.05132e-06	7.5076e-06		CCT6P1	88.1255	1.88478	0.347961	5.41663	6.07313e-08	3.09065e-07										HLA-E	2094.37	2.32502	0.123444	18.8347	3.9236e-79	2.03468e-76
OPN3	383.247	1.06594	0.168592	6.32261	2.57175e-10	3.27325e-09		SIRT6	293.42	1.88069	0.229472	8.19574	2.49063e-16	3.08253e-15										LOC105370399	24.387	2.32457	0.537515	4.32466	1.52769e-05	5.47777e-05
POLE3	1567.94	1.0647	0.186124	5.72042	1.06263e-08	1.07793e-07		KDM7A	287.404	1.87731	0.239766	7.82975	4.88855e-15	5.42843e-14										PSMB8	302.434	2.32207	0.231061	10.0496	9.22712e-24	2.14572e-22
ZKSCAN4	92.1961	1.0645	0.247711	4.29732	1.72875e-05	9.59321e-05		CD24	1031.8	1.87364	0.471147	3.97676	6.98595e-05	0.000230234										TCTE3	88.48	2.32132	0.416206	5.57734	2.4423e-08	1.27352e-07
CBARP	143.873	1.06426	0.273714	3.88822	0.000100981	0.000470535		KDM7A-DT	49.4273	1.87355	0.515426	3.63496	0.000278023	0.00082445										CCNL1	1065.86	2.3211	0.182071	12.7484	3.18305e-37	1.9138e-35
PRSS53	89.5652	1.06391	0.253703	4.19354	2.74633e-05	0.000145401		ZNF677	33.8846	1.87187	0.429054	4.36278	1.28422e-05	4.77649e-05										EP300-AS1	42.8858	2.32097	0.561552	4.13312	3.57867e-05	0.000121334
SRSF8	439.198	1.06325	0.220988	4.81136	1.49903e-06	1.04116e-05		PPP1R10	1398.96	1.87051	0.169338	11.046	2.29149e-28	7.60518e-27										KCNE4	57.1395	2.32028	0.621145	3.73548	0.000187354	0.000570925
GORAB	152.438	1.06221	0.237729	4.46817	7.88909e-06	4.73672e-05		ZC3HAV1	1749.92	1.86925	0.166919	11.1985	4.14588e-29	1.4405e-27										FMC1	112.728	2.31909	0.322348	7.19434	6.27615e-13	5.62845e-12
RBM18	557.054	1.05574	0.161777	6.52592	6.75865e-11	9.30254e-10		ZNF283	263.865	1.8684	0.185004	10.0992	5.56946e-24	1.31281e-22										RAB40B	212.945	2.31502	0.236993	9.76833	1.53976e-22	3.20353e-21
ZNF805	176.792	1.05542	0.19603	5.38396	7.28647e-08	6.44692e-07		ZNF436	256.37	1.8609	0.259639	7.16725	7.65177e-13	6.83551e-12										RASGRP4	25.6525	2.30665	0.557676	4.13618	3.53138e-05	0.000119868
VCPKMT	206.536	1.05359	0.22408	4.70184	2.57824e-06	1.71163e-05		LOC105369325	50.5582	1.85768	0.422518	4.39669	1.09915e-05	4.13713e-05										POU2AF1	28.3782	2.3045	0.510119	4.51757	6.25536e-06	2.37777e-05
BRPF1	521.223	1.05068	0.143268	7.33372	2.23846e-13	4.34167e-12		LURAP1L	156.181	1.85768	0.256813	7.2336	4.70373e-13	4.3039e-12										LINC01560	50.6857	2.30294	0.401173	5.74051	9.43925e-09	5.17848e-08
PCGF2	820.818	1.04761	0.13068	8.01663	1.08688e-15	2.77716e-14		CASP10	63.1583	1.85666	0.502589	3.69419	0.000220592	0.000665948										CRYM-AS1	25.1359	2.30257	0.600382	3.83518	0.000125474	0.000392921
SAT1	3433.26	1.04656	0.159463	6.563	5.2735e-11	7.35824e-10		KLHL11	552.869	1.85607	0.205536	9.03037	1.71092e-19	2.80772e-18										HOXB8	198.009	2.30152	0.22979	10.0158	1.29969e-23	2.98225e-22
CSRNP1	399.545	1.04551	0.168353	6.21021	5.29127e-10	6.4281e-09		ADAMTS4	61.7711	1.85581	0.423354	4.38358	1.16746e-05	4.37282e-05										ACHE	24.2251	2.30084	0.531274	4.33081	1.48564e-05	5.33622e-05
ZNF134	292.672	1.04529	0.199437	5.24118	1.59553e-07	1.32719e-06		MRGBP	632.226	1.85513	0.157222	11.7994	3.93075e-32	1.68462e-30										FBLN7	60.5093	2.30078	0.495255	4.64565	3.39001e-06	1.33712e-05
ZNF746	387.292	1.04425	0.139296	7.4966	6.54932e-14	1.36419e-12		FLJ31356	46.1125	1.85236	0.427124	4.33681	1.44563e-05	5.33002e-05										LOC105372832	38.631	2.29726	0.43858	5.23796	1.62364e-07	7.65261e-07
HMGN4	855.109	1.04318	0.167576	6.22513	4.81163e-10	5.89127e-09		RIT1	562.543	1.85129	0.186012	9.95255	2.45805e-23	5.53609e-22										APOL6	397.704	2.2955	0.243282	9.43556	3.88915e-21	7.24171e-20
RAD9A	255.846	1.0424	0.168155	6.19904	5.68072e-10	6.86423e-09		SCML1	803.481	1.85065	0.194849	9.49787	2.14222e-21	4.13359e-20										PAXIP1-AS1	185.35	2.29481	0.24399	9.40534	5.18634e-21	9.52881e-20
DPF2	944.322	1.04173	0.0909977	11.4478	2.41051e-30	2.64349e-28		GLUL	1712.85	1.85047	0.143276	12.9154	3.68475e-38	2.39084e-36										C17orf113	104.274	2.2926	0.28195	8.13123	4.24957e-16	5.30059e-15
PIANP	133.721	1.04164	0.237025	4.39465	1.10949e-05	6.446e-05		DISP2	82.2841	1.85019	0.355179	5.20918	1.89676e-07	9.06557e-07										HOXA5	156.505	2.29089	0.338632	6.76515	1.33171e-11	1.02272e-10
CD70	98.3728	1.04099	0.268824	3.87241	0.000107766	0.00049906		ZNF614	228.063	1.84787	0.215825	8.56186	1.11061e-17	1.54926e-16										RGMA	196.506	2.28755	0.410376	5.57427	2.48574e-08	1.29487e-07
PCGF6	255.745	1.04042	0.197857	5.25844	1.45279e-07	1.21593e-06		ZNF554	100.058	1.84755	0.286366	6.45173	1.1058e-10	7.93962e-10										LOC105377442	28.2576	2.28564	0.547788	4.17249	3.01291e-05	0.000103386
NCBP2AS2	175.792	1.04012	0.232316	4.47716	7.56414e-06	4.56527e-05		KLHL28	319.926	1.8471	0.199789	9.24528	2.34635e-20	4.1813e-19										ZNF503	1204.48	2.28437	0.199192	11.4682	1.90613e-30	7.28156e-29
FRS2	589.769	1.03989	0.149851	6.93949	3.93517e-12	6.40744e-11		H3-3B	8602.89	1.84597	0.173278	10.6532	1.68497e-26	4.85435e-25										IRAK2	256.113	2.28338	0.198845	11.4832	1.60296e-30	6.13472e-29
TNFRSF10D	1737.86	1.03867	0.222811	4.66166	3.1367e-06	2.04097e-05		EXD1	38.717	1.84564	0.507786	3.63467	0.000278332	0.000825249										MARCHF9	185.359	2.28061	0.230861	9.87869	5.14997e-23	1.11509e-21
THAP1	152.932	1.03858	0.224704	4.62201	3.80031e-06	2.4345e-05		KLRD1	94.8248	1.84503	0.375135	4.91832	8.72906e-07	3.81033e-06										CCT6P3	86.2171	2.27965	0.34365	6.63364	3.27499e-11	2.40898e-10
ZNF317	547.814	1.03845	0.137446	7.55536	4.17718e-14	8.95841e-13		C17orf113	104.274	1.84271	0.313588	5.87623	4.19727e-09	2.48547e-08										POU5F1	78.051	2.27807	0.316911	7.18836	6.55733e-13	5.8654e-12
RNF149	538.437	1.03745	0.125059	8.29566	1.07982e-16	3.08121e-15		FOXO3B	243.205	1.84134	0.183335	10.0435	9.80849e-24	2.26567e-22										PRKN	19.5555	2.27306	0.613249	3.70659	0.00021007	0.000634555
SREK1IP1	560.111	1.03645	0.159571	6.49525	8.28967e-11	1.12496e-09		LINC01814	172.542	1.84074	0.23269	7.91068	2.55978e-15	2.92549e-14										MAP1LC3B	1528.35	2.27224	0.190834	11.9068	1.09024e-32	4.77108e-31
ZNF101	217.306	1.0341	0.259155	3.99028	6.59943e-05	0.000321		ZNF461	143.175	1.83822	0.27517	6.68032	2.38417e-11	1.83301e-10										LOC112268177	27.5609	2.27213	0.548877	4.1396	3.47914e-05	0.000118172
TCEAL9	1146.68	1.03283	0.216567	4.76911	1.85044e-06	1.26318e-05		ZBTB34	392.427	1.83784	0.192474	9.5485	1.31587e-21	2.59212e-20										FAM102B	404.053	2.27176	0.18777	12.0986	1.0739e-33	4.9946e-32
DAB2IP	589.208	1.03255	0.13118	7.87124	3.51137e-15	8.42064e-14		RUNDC3A-AS1	66.1289	1.83447	0.418384	4.38466	1.16169e-05	4.35433e-05										LOC112268258	37.8118	2.27093	0.479429	4.73673	2.17197e-06	8.82356e-06
ZNF205	205.021	1.03091	0.183585	5.61543	1.96071e-08	1.9042e-07		LOC101929356	49.8912	1.83433	0.437557	4.19222	2.76242e-05	9.73676e-05										ZFAS1	1393.78	2.26962	0.210587	10.7776	4.39429e-27	1.31721e-25
SETD1A	928.463	1.03021	0.116942	8.80959	1.25608e-18	4.39368e-17		MIR34AHG	182.716	1.83419	0.224646	8.16482	3.21926e-16	3.95131e-15										ZNF426	375.153	2.2674	0.219362	10.3364	4.82456e-25	1.23246e-23
VGLL4	530.311	1.02865	0.150685	6.82653	8.6992e-12	1.35034e-10		LOC101927476	36.7704	1.83293	0.467609	3.91979	8.86275e-05	0.000286623										LOC107984974	68.2143	2.2671	0.430283	5.26885	1.3728e-07	6.53418e-07
SNHG19	303.573	1.02851	0.254825	4.03615	5.4335e-05	0.000269325		DNAJC27	119.426	1.83231	0.344609	5.31706	1.05457e-07	5.20585e-07										TCP11L2	72.4219	2.26668	0.342708	6.61404	3.73982e-11	2.7373e-10
NRBF2	353.31	1.02522	0.211017	4.85846	1.18302e-06	8.36276e-06		DACT1	126.812	1.83142	0.258785	7.077	1.47313e-12	1.27534e-11										ZFYVE1	430.786	2.26543	0.169663	13.3526	1.14421e-40	8.35716e-39
SMOX	797.044	1.02368	0.152261	6.72319	1.77789e-11	2.64395e-10		UBALD2	500.492	1.83011	0.153907	11.8911	1.3173e-32	5.94018e-31										PAG1	202.773	2.2654	0.4621	4.9024	9.46708e-07	4.02987e-06
MTHFD2	2166.96	1.02259	0.153314	6.6699	2.55982e-11	3.72017e-10		FAM43A	188.004	1.82841	0.2465	7.4175	1.19352e-13	1.1585e-12										CD34	32.0386	2.2636	0.589671	3.83875	0.000123664	0.000387487
KCNK6	176.04	1.02114	0.204656	4.98954	6.05233e-07	4.52097e-06		CYP1B1	185.757	1.82545	0.318706	5.72768	1.01815e-08	5.72965e-08										HS3ST1	21.9237	2.26112	0.529388	4.27121	1.94419e-05	6.86207e-05
DOHH	222.261	1.02039	0.193382	5.27657	1.31627e-07	1.10945e-06		MS4A4E	41.5542	1.82518	0.446024	4.0921	4.2748e-05	0.000146082										ZNF577	79.2217	2.25956	0.389661	5.79878	6.67982e-09	3.73275e-08
SP100	606.957	1.0201	0.255414	3.99388	6.49999e-05	0.000316391		ZNF256	54.4997	1.82431	0.399602	4.56532	4.98729e-06	1.97577e-05										KBTBD8	101.018	2.25703	0.450636	5.00855	5.4843e-07	2.4153e-06
SNIP1	308.217	1.01864	0.217398	4.6856	2.79144e-06	1.83873e-05		SERTAD1	576.791	1.82427	0.321679	5.67108	1.41896e-08	7.81352e-08										NAB2	587.487	2.25667	0.208401	10.8285	2.52224e-27	7.75015e-26
SMG8	460.606	1.01598	0.138798	7.31984	2.48271e-13	4.78794e-12		ZC3H10	171.978	1.82396	0.223468	8.16207	3.29343e-16	4.03995e-15										RNF122	93.8204	2.25345	0.347147	6.49134	8.50752e-11	5.95785e-10
ZBTB43	384.753	1.01585	0.172594	5.88575	3.96253e-09	4.2603e-08		RPL17-C18orf32	442.186	1.82383	0.212142	8.5972	8.16826e-18	1.14871e-16										DNAJB2	841.637	2.25179	0.19158	11.7537	6.7561e-32	2.81975e-30
MBIP	339.7	1.01487	0.16489	6.1548	7.51741e-10	8.85161e-09		RPL23AP53	457.336	1.82364	0.149532	12.1957	3.27786e-34	1.67058e-32										IRS2	1065.19	2.2512	0.158848	14.1721	1.36398e-45	1.36024e-43
KLC4	189.29	1.01277	0.195425	5.1824	2.19046e-07	1.77832e-06		CWC25	512.868	1.82094	0.171091	10.6431	1.87759e-26	5.36457e-25										LOC101927510	28.2778	2.25107	0.535095	4.20685	2.58952e-05	8.97334e-05
MYD88	471.309	1.01247	0.152699	6.6305	3.34543e-11	4.76965e-10		TUSC1	159.995	1.81991	0.285029	6.38501	1.71384e-10	1.20021e-09										KLHL11	552.869	2.25095	0.193552	11.6297	2.9116e-31	1.175e-29
IER3	2265.37	1.0119	0.239258	4.22932	2.34399e-05	0.000126207		SLC37A2	97.3789	1.81928	0.303556	5.99324	2.05705e-09	1.27106e-08										GRIN2C	43.0133	2.2478	0.613127	3.66613	0.000246253	0.000734439
KIF27	109.525	1.00952	0.245616	4.11018	3.95351e-05	0.000202445		DNAJA1	3702.74	1.8191	0.160849	11.3094	1.17953e-29	4.26256e-28										ARMCX6	461.733	2.24738	0.18717	12.0072	3.25656e-33	1.46531e-31
ZCCHC3	611.393	1.00864	0.165302	6.1018	1.04883e-09	1.21453e-08		LINC01836	63.1102	1.81318	0.412764	4.39278	1.11912e-05	4.20922e-05										TRIM67	14.8169	2.24547	0.604864	3.71235	0.000205344	0.000621274
ELMOD3	205.498	1.00842	0.168342	5.99029	2.09462e-09	2.32598e-08		C12orf76	95.3703	1.81175	0.32534	5.56881	2.56492e-08	1.36596e-07										LINC00641	627.789	2.24472	0.177052	12.6783	7.79768e-37	4.5055e-35
OTUD3	524.143	1.00717	0.169691	5.93533	2.93252e-09	3.20382e-08		MIR22HG	690.493	1.81056	0.203149	8.91248	4.99046e-19	7.87802e-18										ZNF418	41.9617	2.24393	0.511459	4.38731	1.14761e-05	4.18954e-05
MRPL34	401.323	1.00575	0.227179	4.42712	9.55001e-06	5.62673e-05		RELT	228.175	1.81024	0.234257	7.72761	1.09585e-14	1.17656e-13										DTX3	266.681	2.24376	0.188578	11.8983	1.20783e-32	5.27454e-31
C19orf25	186.455	1.00544	0.189849	5.29598	1.18381e-07	1.00701e-06		LINC02043	429.081	1.80774	0.221915	8.14606	3.75961e-16	4.59009e-15										RASL11A	85.6507	2.24261	0.437091	5.13076	2.88573e-07	1.31876e-06
SPTY2D1	629.867	1.00491	0.195578	5.13819	2.77401e-07	2.21136e-06		KITLG	609.74	1.80579	0.160786	11.231	2.87146e-29	1.0147e-27										LOC646903	44.8284	2.24236	0.439905	5.09737	3.44398e-07	1.55877e-06
SLC26A11	227.731	1.00445	0.198375	5.0634	4.11846e-07	3.17821e-06		IMMP1L	64.6787	1.80461	0.365596	4.93608	7.97094e-07	3.5082e-06										SIK1B	2437.57	2.24143	0.244469	9.16857	4.79354e-20	8.21076e-19
HDAC10	196.416	1.0033	0.16385	6.12326	9.16826e-10	1.06655e-08		RNA18SN5	14824.6	1.80244	0.337158	5.34598	8.99296e-08	4.4777e-07										ZNF34	186.015	2.24137	0.334016	6.71036	1.94145e-11	1.46389e-10
BAG3	1101.02	1.0029	0.244185	4.10712	4.00626e-05	0.000204733		RAB2B	499.606	1.80217	0.130732	13.7853	3.12563e-43	2.92049e-41										CCNO	98.5618	2.24108	0.283952	7.89246	2.96297e-15	3.36956e-14
BRSK1	151.572	1.00285	0.243981	4.11037	3.95028e-05	0.000202331		KCNJ15	44.1049	1.8019	0.393225	4.58237	4.59734e-06	1.83003e-05										LOC107985720	25.0241	2.24047	0.548145	4.08737	4.36299e-05	0.000146206
CCDC130	184.813	1.00007	0.188721	5.29917	1.16329e-07	9.92048e-07		HOTAIRM1	105.739	1.79934	0.303872	5.92135	3.19305e-09	1.92092e-08										TM4SF1	6275.31	2.23714	0.121258	18.4495	5.26465e-76	2.37401e-73
								YRDC	436.905	1.7984	0.251219	7.15869	8.14495e-13	7.25733e-12										IL32	125.975	2.23709	0.276158	8.10076	5.46181e-16	6.72074e-15
								C16orf70	315.173	1.79795	0.167367	10.7426	6.42293e-27	1.90875e-25										RASGRP3	122.608	2.23649	0.274807	8.13839	4.00556e-16	5.00526e-15
								ANKRD46	169.145	1.79688	0.251824	7.13544	9.64757e-13	8.51935e-12										METRNL	310.183	2.23565	0.268104	8.33875	7.50827e-17	9.97719e-16
								DYRK3	415.541	1.79329	0.223818	8.01225	1.12629e-15	1.32141e-14										S100P	174.516	2.23525	0.241075	9.27199	1.82699e-20	3.21436e-19
								CGAS	209.272	1.79193	0.244799	7.32003	2.47914e-13	2.33855e-12										VPS37B	668.154	2.23286	0.145016	15.3974	1.70461e-53	2.59991e-51
								BMI1	372.27	1.79134	0.205095	8.7342	2.45384e-18	3.59972e-17										BRSK1	151.572	2.23222	0.316348	7.05622	1.71098e-12	1.46233e-11
								POU5F1	78.051	1.79065	0.385951	4.63956	3.49147e-06	1.41066e-05										GPR155	78.6003	2.23132	0.385058	5.79477	6.84158e-09	3.81799e-08
								RNA18SN4	15324.9	1.78974	0.336022	5.32627	1.00251e-07	4.9642e-07										LOC105371224	57.8676	2.2312	0.517664	4.31013	1.6316e-05	5.83019e-05
								CDKN1B	1112.58	1.78656	0.172711	10.3442	4.4467e-25	1.14015e-23										FEZ1	172.764	2.22404	0.504961	4.40438	1.06085e-05	3.8975e-05
								KLHL21	848.389	1.78647	0.151255	11.811	3.42425e-32	1.47977e-30										C1orf52	624.241	2.22281	0.204498	10.8696	1.60945e-27	5.03543e-26
								EPHB3	139.462	1.78629	0.261881	6.82099	9.04138e-12	7.24953e-11										CCN1	3446.34	2.22226	0.211	10.532	6.15132e-26	1.69677e-24
								CBFA2T2	437.093	1.78509	0.175561	10.1679	2.75675e-24	6.65696e-23										DNAJC27-AS1	23.79	2.22122	0.58596	3.79073	0.000150203	0.0004653
								RSBN1	322.563	1.78352	0.176723	10.0922	5.98401e-24	1.39939e-22										RNF103	587.609	2.21949	0.143346	15.4834	4.48826e-54	7.16154e-52
								ZNF121	518.913	1.78309	0.189776	9.39576	5.68051e-21	1.05773e-19										ATP2B1-AS1	48.8485	2.21824	0.449102	4.93928	7.841e-07	3.3737e-06
								ZNF10	83.4374	1.78184	0.313746	5.67923	1.35302e-08	7.48022e-08										CRTC2	695.536	2.21204	0.185273	11.9394	7.37641e-33	3.26245e-31
								RYBP	964.676	1.78132	0.183854	9.6888	3.3646e-22	6.9101e-21										AFF1-AS1	30.7083	2.21026	0.508544	4.34624	1.38491e-05	4.99864e-05
								CYP2S1	288.752	1.78072	0.204777	8.6959	3.44093e-18	4.97735e-17										YPEL5	934.289	2.20498	0.180443	12.2198	2.43575e-34	1.19162e-32
								H1-0	5085.48	1.777	0.11131	15.9644	2.26032e-57	4.83358e-55										CPVL	142.673	2.20414	0.429396	5.13311	2.84993e-07	1.30298e-06
								KANSL1L	96.5272	1.77637	0.299372	5.93366	2.96257e-09	1.79005e-08										ZNF283	263.865	2.20208	0.183621	11.9925	3.8898e-33	1.73892e-31
								TBX3	1281.57	1.77522	0.127776	13.8932	6.96291e-44	6.71775e-42										ANP32A-IT1	27.3028	2.20149	0.522994	4.2094	2.56054e-05	8.88183e-05
								SNHG8	519.162	1.77512	0.238418	7.44542	9.6638e-14	9.45177e-13										MOAP1	479.156	2.20127	0.202664	10.8617	1.75542e-27	5.46738e-26
								RFTN2	38.7042	1.77449	0.480547	3.69264	0.000221936	0.000669714										HLA-C	5544.36	2.20068	0.166022	13.2554	4.20074e-40	2.97392e-38
								TAP1	864.842	1.77237	0.190763	9.29094	1.52928e-20	2.77289e-19										PURPL	64.5946	2.20065	0.329656	6.67561	2.46203e-11	1.83506e-10
								AKAP8L	808.269	1.76978	0.168131	10.5262	6.54486e-26	1.77696e-24										MTRNR2L3	1069.74	2.2006	0.203074	10.8364	2.31295e-27	7.15017e-26
								UPP1	418.282	1.7689	0.202947	8.71604	2.88107e-18	4.20859e-17										RGS2	322.316	2.19966	0.360501	6.10167	1.04968e-09	6.45526e-09
								GNPDA1	855.465	1.76502	0.118882	14.8469	7.28579e-50	1.01429e-47										SHISA9	259.075	2.19756	0.203851	10.7802	4.26858e-27	1.28138e-25
								RBBP6	1593.71	1.76267	0.150784	11.69	1.43306e-31	5.84006e-30										APOLD1	67.6607	2.19676	0.416365	5.27604	1.32003e-07	6.29457e-07
								JMJD1C	911.965	1.76245	0.152	11.5951	4.3631e-31	1.73379e-29										CDH23	52.0913	2.19455	0.476109	4.60934	4.03947e-06	1.57501e-05
								C3orf62	75.8059	1.75865	0.306152	5.74439	9.22545e-09	5.21568e-08										SHOX	29.7509	2.19018	0.46448	4.71533	2.41321e-06	9.74255e-06
								HSPH1	2736.86	1.75603	0.233237	7.52895	5.11506e-14	5.14059e-13										ADRA1A	17.6921	2.18956	0.59865	3.65749	0.000254701	0.000757348
								KDM4A-AS1	47.9221	1.75564	0.489983	3.58307	0.000339578	0.000990977										PIK3AP1	33.1541	2.18946	0.543375	4.02937	5.59271e-05	0.000184523
								ADAT3	75.8881	1.75429	0.364898	4.8076	1.52753e-06	6.4546e-06										H1-2	259.225	2.18912	0.229083	9.55601	1.22382e-21	2.39488e-20
								HPSE	135.836	1.7541	0.379008	4.62813	3.68989e-06	1.48678e-05										LINC02256	22.9158	2.18888	0.527627	4.14854	3.34599e-05	0.000113967
								ZNF317	547.814	1.74953	0.149091	11.7346	8.46787e-32	3.54846e-30										PRANCR	32.9972	2.18585	0.445629	4.90509	9.33843e-07	3.98001e-06
								GNA13	1851.21	1.74672	0.147992	11.8028	3.77476e-32	1.62448e-30										VANGL2	255.491	2.18225	0.249024	8.76324	1.89724e-18	2.84558e-17
								FAM110B	38.8574	1.74441	0.473057	3.68752	0.000226448	0.000682635										ELAPOR1	79.6243	2.18197	0.37059	5.88783	3.91304e-09	2.24469e-08
								USP18	326.577	1.74305	0.288931	6.03276	1.61187e-09	1.00829e-08										LY6G5B	99.6811	2.17742	0.377387	5.76972	7.94054e-09	4.39229e-08
								ZNF433-AS1	27.4721	1.74056	0.468654	3.71396	0.000204041	0.000620591										SAMD9	508.065	2.17733	0.352821	6.17121	6.77703e-10	4.25601e-09
								HSD17B8	56.2902	1.74029	0.476464	3.65251	0.000259694	0.000774639										PCF11	1195.81	2.17557	0.197851	10.996	3.99456e-28	1.30282e-26
								TSPAN12	96.6514	1.74004	0.407737	4.26754	1.97637e-05	7.12847e-05										NTN1	143.57	2.16994	0.596708	3.63652	0.000276347	0.000815866
								SNHG30	88.0503	1.73782	0.369205	4.70692	2.51483e-06	1.03605e-05										ZNF436-AS1	80.6198	2.16971	0.4165	5.2094	1.89457e-07	8.84316e-07
								ITGA7	346.767	1.73631	0.147262	11.7906	4.36406e-32	1.86647e-30										LOC100128398	29.7426	2.16954	0.502915	4.31393	1.60381e-05	5.73683e-05
								HDHD3	190.062	1.73591	0.234543	7.40125	1.34909e-13	1.30402e-12										EXPH5	89.7797	2.16758	0.361194	6.00115	1.9593e-09	1.16252e-08
								LINC00938	117.96	1.73505	0.291464	5.95289	2.63452e-09	1.59929e-08										MAN1B1-DT	45.9029	2.16748	0.391993	5.52937	3.21377e-08	1.65376e-07
								PPTC7	829.192	1.73424	0.156713	11.0664	1.82648e-28	6.12062e-27										GABPB1-IT1	206.516	2.16645	0.221339	9.78792	1.26875e-22	2.66103e-21
								DNAJB1	2730.71	1.73285	0.366528	4.72774	2.27031e-06	9.39794e-06										LOC107984262	67.4793	2.16299	0.404413	5.34846	8.8704e-08	4.32125e-07
								ZBTB2	418.686	1.7325	0.186829	9.27319	1.80659e-20	3.26146e-19										MTRNR2L10	238.305	2.1625	0.22687	9.53191	1.54411e-21	2.99902e-20
								SMOX	797.044	1.73243	0.153062	11.3185	1.0629e-29	3.85449e-28										HOXC6	133.755	2.16075	0.287056	7.52728	5.18091e-14	5.17169e-13
								UBE2Q1	1428.6	1.73197	0.193199	8.96471	3.11112e-19	4.97947e-18										ZNF677	33.8846	2.15982	0.508026	4.25139	2.1245e-05	7.46292e-05
								LOC105372884	37.8012	1.73028	0.454607	3.80609	0.000141178	0.000441299										NCOA7	1031.13	2.15925	0.141093	15.3037	7.21895e-53	1.03988e-50
								ZNF230	76.9269	1.72986	0.388623	4.45125	8.53699e-06	3.26781e-05										LONRF3	237.825	2.15891	0.191788	11.2568	2.14489e-29	7.67094e-28
								ODC1	3405.31	1.72972	0.239954	7.20854	5.65541e-13	5.14068e-12										LOC105372117	68.3294	2.15845	0.366308	5.89246	3.80493e-09	2.18752e-08
								UTS2R	105.289	1.72945	0.319012	5.42126	5.91813e-08	3.01621e-07										UTS2R	105.289	2.15749	0.280484	7.69203	1.4482e-14	1.52643e-13
								MAP2K6	182.635	1.72773	0.27879	6.19723	5.74641e-10	3.77686e-09										GAS5	1526.99	2.15719	0.178706	12.0712	1.49928e-33	6.9264e-32
								SLC25A33	407.981	1.72732	0.275689	6.26546	3.71718e-10	2.49694e-09										GIPR	31.4156	2.15715	0.510925	4.22205	2.42086e-05	8.4269e-05
								TMEM86B	56.0306	1.72457	0.385056	4.47875	7.50827e-06	2.90513e-05										PLAUR	867.857	2.15698	0.173452	12.4356	1.67535e-35	8.64473e-34
								ZNF850	127.685	1.72447	0.264927	6.50922	7.55432e-11	5.50595e-10										PSTPIP2	150.589	2.15584	0.293143	7.35422	1.92045e-13	1.82232e-12
								MICB	346.653	1.72022	0.188961	9.10353	8.74401e-20	1.47341e-18										BHLHE40	1635.14	2.15181	0.157599	13.6537	1.91807e-42	1.6358e-40
								IP6K2	1003.23	1.72006	0.140857	12.2114	2.70189e-34	1.38726e-32										TMEM106A	91.3082	2.15071	0.321992	6.67938	2.39962e-11	1.79113e-10
								FAM117B	160.58	1.71917	0.251338	6.84007	7.91572e-12	6.39641e-11										ELF3	1298.64	2.15064	0.308053	6.98142	2.92221e-12	2.42365e-11
								FLCN	624.971	1.7175	0.123251	13.935	3.88383e-44	3.81812e-42										TMEM167B	479.469	2.15038	0.169827	12.6622	9.58037e-37	5.50487e-35
								JUP	1091.44	1.71743	0.13127	13.0832	4.10586e-39	2.87729e-37										AMY2B	42.0959	2.15014	0.45384	4.73766	2.16205e-06	8.785e-06
								MME	562.48	1.71663	0.286811	5.98523	2.16079e-09	1.32647e-08										TRMT9B	53.3658	2.14949	0.430242	4.996	5.85321e-07	2.56633e-06
								ZNF519	122.784	1.71656	0.290249	5.91411	3.33666e-09	2.00152e-08										IGIP	127.24	2.14867	0.312708	6.87117	6.36777e-12	5.08417e-11
								FAM122C	274.383	1.7145	0.195266	8.78035	1.62972e-18	2.43906e-17										SDC4	2802.45	2.14437	0.113953	18.818	5.37592e-79	2.71982e-76
								TMEM81	41.2057	1.71395	0.42754	4.00886	6.10133e-05	0.000203146										TESK2	59.324	2.14421	0.563908	3.80241	0.000143297	0.000445372
								RGPD8	213.09	1.71152	0.316322	5.41069	6.27826e-08	3.18876e-07										COA6-AS1	20.4263	2.1442	0.554586	3.8663	0.000110498	0.00034972
								RAB27B	252.053	1.71131	0.286206	5.97928	2.24128e-09	1.37222e-08										ANXA2R	35.3816	2.1434	0.483305	4.43487	9.21272e-06	3.41249e-05
								C6orf136	132.946	1.71076	0.276937	6.17743	6.51554e-10	4.25006e-09										LOC728743	51.8007	2.14242	0.400077	5.35502	8.55466e-08	4.17823e-07
								CHKA	415.098	1.71002	0.1673	10.2213	1.59216e-24	3.91691e-23										ZNF436	256.37	2.14165	0.268214	7.98486	1.40685e-15	1.66092e-14
								TRIM47	272.658	1.70707	0.194149	8.79257	1.46175e-18	2.20999e-17										FNDC4	96.4452	2.14041	0.435878	4.91058	9.08072e-07	3.87814e-06
								LOC105374363	51.6815	1.70538	0.467857	3.64509	0.000267298	0.000795488										RAB33B	248.566	2.13948	0.198382	10.7846	4.06812e-27	1.22297e-25
								ABRACL	239.879	1.70399	0.294796	5.78022	7.46021e-09	4.26888e-08										LOC112268047	76.7024	2.13831	0.588744	3.632	0.000281238	0.000829241
								ADAP2	60.7753	1.70258	0.364041	4.67688	2.91271e-06	1.19051e-05										ZNF101	217.306	2.13787	0.263909	8.10078	5.46062e-16	6.72074e-15
								PPP4R3A	1496.56	1.70212	0.118972	14.3068	1.98307e-46	2.28527e-44										IFI35	149.801	2.13545	0.434694	4.91253	8.99067e-07	3.84127e-06
								PGBD4	123.096	1.70195	0.297659	5.71779	1.07921e-08	6.05028e-08										SMOC1	202.636	2.13248	0.405591	5.2577	1.45865e-07	6.92057e-07
								BCL6	546.687	1.70079	0.139409	12.2	3.1086e-34	1.59214e-32										HOXA4	57.3525	2.13147	0.526485	4.04849	5.15491e-05	0.000170812
								ISL2	85.979	1.69957	0.444137	3.82668	0.000129883	0.000408826										SPACA6	153.659	2.12922	0.266547	7.98819	1.36936e-15	1.61943e-14
								LIME1	84.1906	1.69913	0.304319	5.58338	2.35882e-08	1.26138e-07										TINCR	48.8182	2.12713	0.385849	5.51284	3.53085e-08	1.80751e-07
								GDPGP1	58.2253	1.69746	0.350979	4.83635	1.32248e-06	5.63289e-06										CCDC30	55.5484	2.12477	0.439793	4.83129	1.35652e-06	5.66961e-06
								ZNF674-AS1	102.908	1.69209	0.298371	5.67109	1.41892e-08	7.81352e-08										CCDC142	302.854	2.12383	0.219043	9.69596	3.1368e-22	6.42317e-21
								EDN1	424.759	1.69207	0.254801	6.64077	3.12049e-11	2.3658e-10										RSBN1	322.563	2.12378	0.188171	11.2865	1.53081e-29	5.56105e-28
								ZSCAN12	261.336	1.68901	0.203665	8.29308	1.10354e-16	1.40692e-15										KCNJ15	44.1049	2.12318	0.387131	5.48441	4.14842e-08	2.10547e-07
								PIK3IP1	164.736	1.68531	0.25169	6.69596	2.14258e-11	1.65958e-10										LINC02076	35.8436	2.12229	0.490178	4.32963	1.49361e-05	5.3639e-05
								LOC112268301	91.0915	1.68163	0.268313	6.26741	3.67108e-10	2.46837e-09										RPS14P3	51.8503	2.12206	0.460046	4.6127	3.97466e-06	1.55178e-05
								RSRC2	1381.07	1.67854	0.159074	10.552	4.97426e-26	1.35765e-24										TMEM159	314.574	2.12187	0.221855	9.5642	1.13068e-21	2.21888e-20
								HINFP	216.286	1.67822	0.225693	7.43584	1.03905e-13	1.01426e-12										TBX19	29.4379	2.12175	0.501606	4.22991	2.33787e-05	8.15719e-05
								ZNF615	128.931	1.67666	0.273096	6.13944	8.28128e-10	5.33639e-09										DDX60	191.801	2.11968	0.465221	4.55628	5.20677e-06	2.00193e-05
								DDIT4	2414.48	1.67612	0.260482	6.43469	1.23724e-10	8.8253e-10										TNFSF4	202.923	2.11859	0.384312	5.51269	3.534e-08	1.80788e-07
								HYAL1	65.3276	1.67025	0.382454	4.36719	1.25853e-05	4.68683e-05										RNA28SN5	2619.36	2.11667	0.272029	7.78106	7.19201e-15	7.82296e-14
								ZIK1	39.9192	1.66714	0.398369	4.18492	2.85268e-05	0.000100344										SCUBE1	36.8634	2.11585	0.553904	3.81989	0.000133509	0.00041651
								LEF1	129.99	1.6653	0.311301	5.34949	8.82003e-08	4.39582e-07										AOC3	70.4381	2.11475	0.393634	5.37239	7.77013e-08	3.8121e-07
								USF1	522.972	1.66526	0.174736	9.53015	1.57051e-21	3.07332e-20										LOC105370567	23.473	2.11346	0.541324	3.90424	9.45207e-05	0.000302195
								ZCCHC3	611.393	1.66294	0.169907	9.78733	1.27617e-22	2.72342e-21										LOC105379251	350.869	2.11161	0.365039	5.7846	7.26841e-09	4.04314e-08
								FKBP4	3177.08	1.66252	0.189808	8.75896	1.97057e-18	2.92386e-17										GLUL	1712.85	2.11133	0.164985	12.797	1.70303e-37	1.039e-35
								ZNF490	125.292	1.65992	0.264722	6.27042	3.60074e-10	2.42579e-09										OTUD3	524.143	2.1109	0.186816	11.2994	1.32182e-29	4.81026e-28
								ABL2	1379.58	1.65954	0.147881	11.2221	3.17567e-29	1.1146e-27										LINC01907	27.9799	2.11089	0.560058	3.76906	0.000163865	0.000504758
								LY6G5B	99.6811	1.65923	0.36096	4.59673	4.29175e-06	1.71364e-05										EPC1	448.675	2.10804	0.196328	10.7373	6.79747e-27	1.99717e-25
								C11orf71	57.6252	1.65702	0.394084	4.20475	2.61376e-05	9.25683e-05										HOTAIRM1	105.739	2.10687	0.308928	6.81994	9.10772e-12	7.1507e-11
								CHD2	2869.69	1.65642	0.14095	11.7518	6.90986e-32	2.91917e-30										MST1	44.1843	2.10667	0.516545	4.07839	4.53486e-05	0.000151452
								SHISA9	259.075	1.6548	0.218881	7.56029	4.02164e-14	4.07328e-13										HDAC9	73.7654	2.10591	0.533573	3.94682	7.91974e-05	0.000256366
								PTGES2-AS1	63.0875	1.65453	0.366929	4.50913	6.50933e-06	2.53898e-05										SPECC1L-ADORA2A	91.2928	2.10554	0.421983	4.98964	6.04913e-07	2.64385e-06
								SLC25A25-AS1	99.9263	1.65119	0.331677	4.9783	6.41453e-07	2.85897e-06										SGSM1	73.1325	2.1055	0.439457	4.79114	1.65839e-06	6.85259e-06
								ESRG	241.009	1.65099	0.388826	4.24609	2.17528e-05	7.80521e-05										ATP6V0B	1459.9	2.10507	0.193586	10.8741	1.53158e-27	4.79904e-26
								TSC22D1	1550.14	1.65023	0.134929	12.2303	2.14047e-34	1.10447e-32										GREB1	106.044	2.10259	0.321605	6.5378	6.24291e-11	4.4409e-10
								EPHA2	1812.28	1.64928	0.139366	11.8341	2.59987e-32	1.14257e-30										LOC107984659	28.8955	2.10169	0.510735	4.11502	3.87149e-05	0.000130664
								OGDH	1040.15	1.6473	0.130517	12.6213	1.6107e-36	9.68425e-35										SIX4	439.104	2.0997	0.192675	10.8976	1.18319e-27	3.76426e-26
								KCTD2	748.97	1.64588	0.17075	9.63917	5.46295e-22	1.10554e-20										BTBD19	59.0897	2.09929	0.443201	4.73666	2.17264e-06	8.82457e-06
								TRAF4	1331.95	1.64123	0.187678	8.74493	2.23154e-18	3.29224e-17										MIR4453HG	150.997	2.09874	0.331011	6.3404	2.29169e-10	1.52556e-09
								LOC107984974	68.2143	1.64025	0.400718	4.09326	4.25344e-05	0.000145449										LOC101929188	38.164	2.08698	0.480469	4.34362	1.40153e-05	5.05513e-05
								MIER3	526.223	1.63794	0.142893	11.4627	2.03094e-30	7.75833e-29										THY1	1822.38	2.086	0.221636	9.41183	4.87555e-21	8.99765e-20
								SEC11C	239.248	1.63755	0.269819	6.06906	1.28665e-09	8.13441e-09										SLC6A15	221.479	2.08445	0.463045	4.50162	6.74363e-06	2.54982e-05
								OSGIN2	447.236	1.63683	0.195297	8.38126	5.23648e-17	6.90091e-16										LINC02878	18.5678	2.08222	0.579188	3.59507	0.000324303	0.000945603
								PLEKHF1	91.9462	1.63568	0.370741	4.41191	1.02461e-05	3.87697e-05										PHKG1	21.6489	2.07899	0.542183	3.83448	0.000125829	0.000393973
								GOLGA6L5P	64.9518	1.63493	0.455923	3.58598	0.000335815	0.000981239										SOX7	25.7871	2.07897	0.498825	4.16773	3.07646e-05	0.000105445
								MFSD9	173.652	1.63229	0.222182	7.34662	2.03282e-13	1.9316e-12										LINC02043	429.081	2.07862	0.211058	9.84858	6.95169e-23	1.48966e-21
								AP1AR	309.311	1.62889	0.165624	9.83483	7.97056e-23	1.72762e-21										MTRNR2L9	16315.7	2.06996	0.170701	12.1262	7.67097e-34	3.58376e-32
								ZCCHC2	220.322	1.62823	0.220391	7.38791	1.49158e-13	1.43573e-12										CPEB3	47.4374	2.06854	0.405218	5.10477	3.312e-07	1.50199e-06
								ADRB2	40.6576	1.62624	0.44141	3.6842	0.000229424	0.000691004										MICB	346.653	2.06814	0.199023	10.3915	2.71082e-25	7.07302e-24
								SNHG21	103.609	1.62563	0.376089	4.32246	1.54298e-05	5.65876e-05										PLA2G4C	45.7773	2.06766	0.421042	4.91083	9.06931e-07	3.87407e-06
								H4C15	189.772	1.62458	0.404071	4.02054	5.80647e-05	0.000193951										ZNF155	128.64	2.06522	0.247001	8.3612	6.20814e-17	8.32959e-16
								ZCCHC14	526.808	1.62084	0.155385	10.4311	1.78874e-25	4.72659e-24										GPR37	220.673	2.06455	0.38916	5.30515	1.12582e-07	5.41578e-07
								PIK3R3	301.101	1.61737	0.223875	7.22442	5.0324e-13	4.60058e-12										ZNF821	107.746	2.06084	0.295499	6.97408	3.07875e-12	2.54737e-11
								PRKAR2A-AS1	49.5968	1.61627	0.404593	3.9948	6.47499e-05	0.000214383										LOC105372282	23.0626	2.05945	0.550887	3.73843	0.00018517	0.000564849
								LOC105372117	68.3294	1.61545	0.382941	4.21853	2.45898e-05	8.75049e-05										LOC101929048	24.8762	2.05811	0.531954	3.86896	0.0001093	0.000346244
								RGS17	133.309	1.61538	0.29885	5.40533	6.46908e-08	3.27768e-07										DBP	96.0281	2.057	0.318421	6.46001	1.04695e-10	7.26319e-10
								SEMA4C	534.267	1.6146	0.14263	11.3203	1.04167e-29	3.79076e-28										ARID4A	419.803	2.05663	0.19324	10.6428	1.88296e-26	5.37992e-25
								HSPB7	58.7406	1.61381	0.388394	4.15507	3.25187e-05	0.000113123										NLRC5	144.967	2.05005	0.441682	4.64146	3.45962e-06	1.3625e-05
								ZNF136	88.8	1.61369	0.282297	5.71627	1.08888e-08	6.10121e-08										ISG20	115.068	2.04966	0.291758	7.02522	2.13723e-12	1.80507e-11
								ATP6V0C	2095.49	1.61156	0.18567	8.67972	3.96754e-18	5.7033e-17										HLA-H	92.6662	2.04963	0.294838	6.9517	3.60911e-12	2.95746e-11
								GNAL	156.949	1.61056	0.28869	5.57884	2.42122e-08	1.29242e-07										ZNF419	131.02	2.04854	0.287909	7.11525	1.11712e-12	9.76092e-12
								CCDC142	302.854	1.61019	0.231496	6.95558	3.51108e-12	2.92256e-11										EPOP	353.22	2.04731	0.224268	9.12885	6.9231e-20	1.16469e-18
								MEX3D	633.961	1.60698	0.164189	9.7874	1.27535e-22	2.72342e-21										PCGF1	182.521	2.04711	0.262344	7.80317	6.03707e-15	6.61526e-14
								GOLGA7	792.527	1.60613	0.153588	10.4574	1.3554e-25	3.61377e-24										ZNF614	228.063	2.04514	0.227161	9.00304	2.19547e-19	3.57743e-18
								RNF38	491.617	1.60578	0.155216	10.3455	4.38743e-25	1.12634e-23										MTRNR2L6	4717.01	2.0445	0.182334	11.213	3.52254e-29	1.24903e-27
								ZNF793	123.147	1.60393	0.292281	5.48764	4.07348e-08	2.12036e-07										RYBP	964.676	2.04402	0.184024	11.1074	1.15518e-28	3.94109e-27
								SELENOK	380.577	1.60226	0.204302	7.84263	4.41204e-15	4.93097e-14										IFNLR1	133.139	2.04182	0.242823	8.40867	4.14695e-17	5.63697e-16
								SOD2	2962.02	1.60069	0.210075	7.6196	2.54461e-14	2.63796e-13										SELENOK	380.577	2.04178	0.216161	9.44564	3.53239e-21	6.63099e-20
								ENTPD1	61.6997	1.60009	0.386186	4.14332	3.4231e-05	0.000118738										LOC105370572	39.8048	2.04151	0.444717	4.59057	4.42033e-06	1.71353e-05
								SREK1IP1	560.111	1.59962	0.16467	9.7141	2.62554e-22	5.45707e-21										FHDC1	88.4306	2.04136	0.375679	5.43378	5.51713e-08	2.76029e-07
								MBIP	339.7	1.59928	0.190743	8.38448	5.09522e-17	6.72757e-16										CCT6P1	88.1255	2.04003	0.319906	6.37696	1.80641e-10	1.21855e-09
								RORA	220.607	1.59876	0.223578	7.15078	8.62859e-13	7.65538e-12										ZNF330	601.922	2.03945	0.193871	10.5196	7.01533e-26	1.92231e-24
								PRTG	271.099	1.5983	0.291547	5.48215	4.20177e-08	2.18275e-07										SLC25A33	407.981	2.03759	0.274151	7.43237	1.06671e-13	1.03444e-12
								EPB41L4A-AS1	234.488	1.59741	0.256331	6.23184	4.60979e-10	3.05987e-09										ACAP1	18.7005	2.03679	0.532765	3.82305	0.00013181	0.000411396
								PHF7	63.0699	1.59701	0.414924	3.84891	0.000118644	0.000375731										LOC105376794	35.781	2.03586	0.565282	3.60149	0.000316404	0.000924261
								UBAP1L	136.363	1.59507	0.373889	4.26617	1.98858e-05	7.16877e-05										CPEB4	623.2	2.0355	0.178448	11.4067	3.87213e-30	1.45243e-28
								USPL1	375.163	1.59501	0.182603	8.73488	2.43915e-18	3.58324e-17										ZSCAN16-AS1	65.6967	2.03345	0.436977	4.65345	3.26422e-06	1.29069e-05
								RASSF5	68.0579	1.59463	0.343894	4.63697	3.53548e-06	1.42761e-05										FAM43A	188.004	2.03344	0.335876	6.05415	1.41157e-09	8.55898e-09
								ARHGAP45	64.2909	1.59371	0.407823	3.90785	9.31195e-05	0.000300121										FOXO1	147.861	2.0332	0.217926	9.32979	1.06079e-20	1.90676e-19
								PJVK	71.9988	1.59069	0.429829	3.70075	0.000214961	0.000650465										HHIP	24.2597	2.03247	0.543213	3.74157	0.000182876	0.000558593
								FNIP2	531.226	1.58633	0.141564	11.2057	3.82424e-29	1.33321e-27										ZNF527	142.306	2.03126	0.256457	7.92047	2.36622e-15	2.72226e-14
								RNA28SN4	102878	1.58579	0.215842	7.34698	2.02731e-13	1.92724e-12										LOC100419170	59.0596	2.03098	0.477354	4.25467	2.09355e-05	7.35917e-05
								RLF	578.911	1.58212	0.175729	9.00315	2.19329e-19	3.55711e-18										MEFV	48.1114	2.02849	0.3919	5.17603	2.26653e-07	1.0478e-06
								BFSP2-AS1	68.7771	1.58177	0.361479	4.37583	1.20973e-05	4.51645e-05										HES1	322.609	2.02781	0.328376	6.17528	6.60462e-10	4.15654e-09
								LAMTOR3	313.993	1.57758	0.194762	8.10008	5.49249e-16	6.64707e-15										TSIX	123.508	2.02454	0.257265	7.86949	3.56092e-15	4.01217e-14
								RIPK2	467.77	1.5775	0.131636	11.9838	4.31797e-33	2.02642e-31										PGM2L1	454.25	2.0245	0.206069	9.82439	8.84059e-23	1.88083e-21
								CLEC12A-AS1	79.3287	1.57687	0.332434	4.74341	2.10151e-06	8.7288e-06										DUSP1	1783.09	2.02336	0.159539	12.6826	7.38417e-37	4.30252e-35
								BPGM	334.973	1.57367	0.168421	9.34364	9.30817e-21	1.71932e-19										PTPRH	58.475	2.02333	0.338613	5.97533	2.29628e-09	1.35126e-08
								LINC01684	86.4477	1.57284	0.33273	4.72708	2.27775e-06	9.42684e-06										RNF38	491.617	2.02207	0.160665	12.5856	2.53324e-36	1.405e-34
								EIF4A2	4180.27	1.57177	0.160669	9.78267	1.33644e-22	2.84035e-21										LOC101930112	35.2295	2.0218	0.550853	3.67031	0.000242261	0.000723782
								PHLDA1	2362.85	1.56845	0.114953	13.6442	2.18573e-42	1.89701e-40										HAPLN4	54.0803	2.02169	0.393802	5.13379	2.83972e-07	1.2986e-06
								POLG2	149.388	1.5678	0.258541	6.06404	1.3274e-09	8.37926e-09										WFDC21P	39.7131	2.02031	0.543097	3.71999	0.000199233	0.000604196
								ELOVL4	155.445	1.56775	0.217672	7.20236	5.91788e-13	5.36985e-12										LINC01684	86.4477	2.01925	0.334178	6.04243	1.51808e-09	9.16456e-09
								E2F6	394.639	1.56764	0.163683	9.5773	9.96169e-22	1.98306e-20										UBE2Q1	1428.6	2.01686	0.193214	10.4385	1.65375e-25	4.40922e-24
								ZNF627	159.405	1.56554	0.25642	6.10539	1.0255e-09	6.54524e-09										BFSP2-AS1	68.7771	2.0168	0.348984	5.77907	7.51148e-09	4.16495e-08
								LINC02444	62.8752	1.56548	0.3667	4.26911	1.96257e-05	7.08609e-05										PLEKHF2	240.49	2.01582	0.179883	11.2063	3.79793e-29	1.34438e-27
								C1QL1	163.909	1.56482	0.308708	5.06892	4.0007e-07	1.83436e-06										KLHL15	611.635	2.01288	0.20483	9.82709	8.60723e-23	1.83306e-21
								LINC01004	179.834	1.56447	0.263857	5.92925	3.04327e-09	1.83561e-08										HHEX	234.156	2.01147	0.290044	6.93506	4.06052e-12	3.31212e-11
								TLCD2	312.098	1.56428	0.201023	7.78162	7.16038e-15	7.79264e-14										PPTC7	829.192	2.01108	0.147765	13.61	3.49126e-42	2.86242e-40
								RPIA	389	1.56308	0.224808	6.95295	3.57725e-12	2.97157e-11										LINC00938	117.96	2.00939	0.29587	6.79145	1.1101e-11	8.61457e-11
								WTAP	1094.56	1.56275	0.151458	10.318	5.84222e-25	1.48511e-23										SNHG4	224.347	2.00741	0.221645	9.05688	1.34234e-19	2.21922e-18
								GPR3	57.4585	1.56079	0.383983	4.06474	4.80865e-05	0.000162824										CDKN2AIP	423.083	2.00605	0.211014	9.50673	1.9675e-21	3.77189e-20
								BTG3	572.492	1.55771	0.182775	8.52258	1.56039e-17	2.14637e-16										MTRNR2L1	8957.16	2.00557	0.170285	11.7777	5.08363e-32	2.1303e-30
								FRMD6-AS1	56.4522	1.55672	0.419709	3.70904	0.000208046	0.000631381										PPM1D	588.11	2.00532	0.209038	9.5931	8.54763e-22	1.70484e-20
								GLA	450.137	1.55641	0.175322	8.87743	6.84257e-19	1.06398e-17										KIAA1614	58.5118	2.004	0.465536	4.30471	1.67205e-05	5.95321e-05
								SLC14A1	107.337	1.55604	0.311338	4.9979	5.7957e-07	2.59936e-06										RIOK3	899.614	2.00304	0.189614	10.5637	4.38798e-26	1.23e-24
								SLC6A8	594.774	1.55516	0.15245	10.2011	1.96006e-24	4.78887e-23										ESR1	25.4873	2.00178	0.534262	3.74681	0.000179094	0.00054809
								NFYC-AS1	66.4539	1.55418	0.371103	4.188	2.81424e-05	9.90595e-05										LINC01492	26.6978	2.00172	0.49286	4.06144	4.87706e-05	0.000162019
								C1orf216	404.23	1.55413	0.146453	10.6118	2.62513e-26	7.38847e-25										SNHG11	111.985	1.99988	0.261016	7.66189	1.83223e-14	1.90965e-13
								AKR1C1	1083.34	1.55284	0.210332	7.3828	1.55e-13	1.48919e-12										CAMLG	542.963	1.99976	0.178047	11.2316	2.85124e-29	1.01446e-27
								NBPF26	501.986	1.55269	0.28218	5.50249	3.7446e-08	1.95949e-07										CD82	431.454	1.9995	0.287498	6.95485	3.52928e-12	2.89932e-11
								DPY19L2P2	76.3061	1.55247	0.398299	3.89773	9.7097e-05	0.000311922										LHX2	66.2126	1.99641	0.340633	5.86088	4.60419e-09	2.61944e-08
								CERT1	631.879	1.54901	0.156476	9.89931	4.19158e-23	9.25942e-22										LOC107986871	31.3905	1.99611	0.521992	3.82402	0.000131292	0.000409963
								PIGA	290.284	1.54882	0.239488	6.46721	9.98278e-11	7.20003e-10										ZNF134	292.672	1.99573	0.201841	9.88765	4.70948e-23	1.02507e-21
								SLC35E4	115.3	1.54831	0.239175	6.47353	9.57363e-11	6.91937e-10										NXPH4	117.328	1.99555	0.295062	6.76316	1.35011e-11	1.03532e-10
								SPAG1	142.598	1.5477	0.311911	4.96198	6.97772e-07	3.0947e-06										LOC105372582	21.7556	1.99518	0.551224	3.61954	0.000295129	0.000867119
								ZNF689	320.876	1.54418	0.220135	7.01472	2.30404e-12	1.95312e-11										ELOA	1332.03	1.99442	0.140334	14.2119	7.73064e-46	7.86062e-44
								PLCL2	102.396	1.54413	0.337927	4.56941	4.89098e-06	1.94095e-05										LOC728613	42.68	1.99311	0.458909	4.34314	1.4046e-05	5.06267e-05
								ICA1L	108.545	1.54341	0.401122	3.84774	0.000119213	0.000377421										ZNF615	128.931	1.99178	0.273533	7.28169	3.29665e-13	3.05142e-12
								LOC101927374	254.772	1.54228	0.220339	6.99959	2.56721e-12	2.16646e-11										ATRNL1	61.7368	1.98854	0.544784	3.65015	0.000262085	0.000777188
								SNHG17	440.104	1.54181	0.299586	5.14647	2.65428e-07	1.24509e-06										ARL4D	268.997	1.98852	0.202595	9.81522	9.68266e-23	2.04946e-21
								CFAP20	425.725	1.53936	0.247778	6.21266	5.20951e-10	3.43815e-09										IMPG2	26.6254	1.98698	0.499601	3.97714	6.975e-05	0.000227703
								PAG1	202.773	1.53918	0.191252	8.04791	8.42177e-16	1.00225e-14										CEBPA	117.043	1.98627	0.296914	6.68971	2.2361e-11	1.6751e-10
								NPTX1	801.006	1.5337	0.188865	8.12058	4.63946e-16	5.64105e-15										CXorf38	402.619	1.98454	0.14589	13.603	3.8452e-42	3.14019e-40
								DUSP6	461.079	1.53218	0.207456	7.38555	1.5183e-13	1.46077e-12										MTRNR2L8	37262.8	1.98425	0.171873	11.5449	7.83696e-31	3.06143e-29
								NXT2	185.932	1.52934	0.294412	5.19454	2.05223e-07	9.75914e-07										FRS2	589.769	1.98049	0.151062	13.1104	2.86976e-39	1.93901e-37
								RCC2	1948	1.52882	0.0905303	16.8874	5.56771e-64	1.74986e-61										MTRNR2L2	42363.4	1.98013	0.180672	10.9598	5.96472e-28	1.93021e-26
								WEE1	711.907	1.5274	0.146944	10.3944	2.63007e-25	6.89703e-24										LOC100131257	236.896	1.97994	0.224958	8.80137	1.35156e-18	2.04937e-17
								POU2F1	484.619	1.52682	0.178402	8.5583	1.14545e-17	1.59678e-16										AQP3	156.312	1.97965	0.253438	7.81118	5.66564e-15	6.25363e-14
								ELOA	1332.03	1.52441	0.135825	11.2233	3.13289e-29	1.10332e-27										ZDHHC7	1299.81	1.97771	0.141348	13.9918	1.74895e-44	1.67181e-42
								CDC14A	86.7033	1.5237	0.364608	4.179	2.92789e-05	0.000102885										SLC9A4	26.4914	1.97683	0.526097	3.75754	0.000171595	0.000526615
								ZFP36	940.733	1.52269	0.179494	8.48322	2.19054e-17	2.97566e-16										DDTL	80.8693	1.97492	0.347342	5.68581	1.30198e-08	7.01477e-08
								UBE2D1	290.584	1.5208	0.190856	7.9683	1.60873e-15	1.87261e-14										ZNF10	83.4374	1.97442	0.351337	5.61974	1.9125e-08	1.01047e-07
								PRXL2A	486.646	1.52035	0.238967	6.36219	1.989e-10	1.3831e-09										TF	314.956	1.97299	0.20496	9.6262	6.19783e-22	1.2506e-20
								RIC3	73.7025	1.52019	0.362457	4.19414	2.73914e-05	9.66292e-05										TMEM158	1616.97	1.9726	0.255556	7.71884	1.17397e-14	1.25008e-13
								KANSL2	470.899	1.51947	0.164555	9.23381	2.61169e-20	4.62237e-19										RNF19B	432.988	1.97188	0.158234	12.4618	1.20598e-35	6.36532e-34
								MAPKAPK5-AS1	268.712	1.51671	0.291397	5.20494	1.9406e-07	9.26014e-07										PARP15	180.032	1.97093	0.204842	9.62172	6.47368e-22	1.30499e-20
								FRS2	589.769	1.51644	0.148363	10.2212	1.59373e-24	3.91691e-23										RNF125	133.723	1.96648	0.30677	6.41026	1.45271e-10	9.92539e-10
								CHRNB1	96.4484	1.51424	0.364595	4.1532	3.27859e-05	0.000113992										DSEL	551.7	1.96336	0.357141	5.49744	3.8534e-08	1.96439e-07
								CRYAB	143.929	1.51419	0.30695	4.93302	8.09685e-07	3.55908e-06										ZNF490	125.292	1.96299	0.2737	7.17206	7.3876e-13	6.57687e-12
								ELAPOR1	79.6243	1.51395	0.376889	4.01697	5.89521e-05	0.000196694										PIP4P1	612.901	1.96282	0.145671	13.4744	2.21379e-41	1.74603e-39
								RSRP1	763.182	1.51347	0.210631	7.18542	6.70017e-13	6.02957e-12										ARID3B	439.999	1.96044	0.208207	9.41583	4.69364e-21	8.69288e-20
								ZFYVE1	430.786	1.51281	0.149593	10.1129	4.84447e-24	1.14713e-22										PPP1R3B	200.33	1.95957	0.253556	7.72834	1.08958e-14	1.16501e-13
								ZNF383	177.969	1.51233	0.223087	6.7791	1.20923e-11	9.60304e-11										GDPD1	94.0436	1.95941	0.392464	4.9926	5.95733e-07	2.60812e-06
								ZCCHC8	465.914	1.51171	0.182693	8.27458	1.28911e-16	1.63148e-15										ZBTB8A	249.821	1.95684	0.189456	10.3287	5.2237e-25	1.32951e-23
								ATP1B3	1607.67	1.51022	0.182422	8.2787	1.24531e-16	1.5799e-15										B3GNT5	129.114	1.95652	0.227231	8.61025	7.29023e-18	1.04942e-16
								TRAF1	64.3255	1.51004	0.308917	4.88817	1.01778e-06	4.40474e-06										ZFP37	94.0216	1.95531	0.373303	5.23787	1.6244e-07	7.6543e-07
								TMEM251	161.167	1.50821	0.249935	6.03443	1.59524e-09	9.9849e-09										TAF7	1758.53	1.95409	0.186727	10.4649	1.25195e-25	3.37263e-24
								CPEB4	623.2	1.50765	0.180975	8.33071	8.03616e-17	1.04184e-15										VEGFA	1284.41	1.95107	0.167741	11.6314	2.85343e-31	1.15603e-29
								PCGF1	182.521	1.50323	0.283634	5.29988	1.15878e-07	5.6942e-07										LOC105374301	60.5654	1.95086	0.325843	5.98711	2.13604e-09	1.26197e-08
								KCNAB3	50.1275	1.50169	0.417421	3.59754	0.000321241	0.000940908										LOC112268131	47.351	1.94811	0.426498	4.56769	4.9314e-06	1.90063e-05
								MEX3C	805.15	1.50098	0.126406	11.8743	1.60952e-32	7.16441e-31										FCAR	48.7562	1.94769	0.435669	4.47057	7.80109e-06	2.91512e-05
								H2AJ	523.882	1.50031	0.205253	7.30956	2.68025e-13	2.51567e-12										DNAJC3-DT	27.6634	1.94704	0.506167	3.84664	0.000119749	0.000376472
								SLC25A38	513.5	1.49881	0.168586	8.89048	6.08474e-19	9.51136e-18										TNFSF15	84.6983	1.94686	0.408727	4.76322	1.90525e-06	7.80615e-06
								RUNDC1	402.254	1.49383	0.179481	8.3231	8.56934e-17	1.10338e-15										ETS2	1461.98	1.94569	0.175383	11.0939	1.34227e-28	4.55692e-27
								RCL1	188.372	1.49378	0.214766	6.95536	3.51657e-12	2.92596e-11										PPP1R18	1737.64	1.94545	0.152955	12.7191	4.62908e-37	2.76718e-35
								LOC646762	138.984	1.49327	0.328606	4.54424	5.51343e-06	2.17135e-05										SYT11	268.05	1.94077	0.350527	5.53674	3.08156e-08	1.58889e-07
								CSF2RA	91.9667	1.49194	0.332034	4.49333	7.01189e-06	2.72374e-05										GSTO2	100.796	1.93985	0.347782	5.57778	2.43607e-08	1.27059e-07
								IRF9	473.393	1.49143	0.238733	6.24727	4.17686e-10	2.78677e-09										RPL39	6356.63	1.9345	0.213886	9.0445	1.50346e-19	2.47315e-18
								HMGCR	1233.6	1.49136	0.223041	6.68649	2.28579e-11	1.7613e-10										LINC01004	179.834	1.92947	0.274725	7.02328	2.16726e-12	1.82671e-11
								SOX9	558.166	1.48939	0.15484	9.61893	6.65202e-22	1.33575e-20										GRPEL2	445.831	1.92721	0.174409	11.05	2.19326e-28	7.33786e-27
								SPECC1L-ADORA2A	91.2928	1.48905	0.411716	3.61669	0.00029839	0.000879066										SERPINB8	241.887	1.92713	0.221218	8.71145	3.00001e-18	4.43544e-17
								ZNF330	601.922	1.48687	0.190075	7.82256	5.1758e-15	5.73513e-14										RGMB	1302.49	1.92633	0.218748	8.80616	1.29511e-18	1.96521e-17
								BRD2	4890.43	1.4864	0.122381	12.1458	6.04224e-34	3.02739e-32										ZNF829	62.4958	1.92629	0.417387	4.61512	3.92865e-06	1.53556e-05
								RBM18	557.054	1.48634	0.168781	8.80635	1.29282e-18	1.96174e-17										B2M	7968.08	1.9253	0.0855754	22.4983	4.31256e-112	1.78911e-108
								ARID3B	439.999	1.48624	0.228457	6.50555	7.74077e-11	5.63637e-10										PRKG2	42.5571	1.92488	0.533606	3.6073	0.000309394	0.000905199
								STX1A	203.361	1.48504	0.212628	6.98421	2.86454e-12	2.40563e-11										PLD6	157.939	1.92467	0.196819	9.77887	1.38746e-22	2.90414e-21
								SERPINE2	1962.49	1.48449	0.147683	10.0519	9.01364e-24	2.08439e-22										NBPF19	360.122	1.92389	0.216473	8.88744	6.25332e-19	9.83416e-18
								SETD1A	928.463	1.48423	0.130247	11.3956	4.39908e-30	1.63531e-28										SNHG21	103.609	1.91857	0.302894	6.33412	2.38705e-10	1.58295e-09
								FAAP24	97.0624	1.4833	0.341991	4.33726	1.4427e-05	5.32111e-05										OAS1	618.132	1.91793	0.442126	4.33797	1.43806e-05	5.17516e-05
								RAMAC	440.493	1.48257	0.1862	7.96227	1.68916e-15	1.96073e-14										KLHL28	319.926	1.91707	0.196776	9.74243	1.9875e-22	4.11854e-21
								LINC00673	93.7937	1.47976	0.325251	4.54959	5.37499e-06	2.12162e-05										ARL5B	1182.67	1.91706	0.151677	12.6391	1.2851e-36	7.30327e-35
								COQ8A	362.718	1.4795	0.222684	6.64393	3.05429e-11	2.319e-10										REPS2	55.8597	1.91516	0.528098	3.62653	0.000287259	0.000845915
								MLLT11	542.602	1.47795	0.15382	9.60828	7.3769e-22	1.47559e-20										PHF1	561.582	1.91241	0.145535	13.1406	1.92782e-39	1.31111e-37
								ACVR1B	577.211	1.4774	0.166083	8.89556	5.81272e-19	9.09986e-18										LOC112268301	91.0915	1.91175	0.341802	5.59316	2.22978e-08	1.16799e-07
								FAM53C	1011.9	1.47485	0.128828	11.4481	2.40221e-30	9.10952e-29										DNAJC25	277.922	1.91019	0.222927	8.56866	1.04697e-17	1.49568e-16
								PPP1R18	1737.64	1.47473	0.135717	10.8663	1.66919e-27	5.20661e-26										SOX4	2178.92	1.90956	0.214308	8.91035	5.08736e-19	8.06783e-18
								LOC105378179	381.717	1.47117	0.286213	5.14012	2.74564e-07	1.28649e-06										EIF1	7610.22	1.90691	0.187812	10.1533	3.20406e-24	7.66573e-23
								SMPD4BP	335.77	1.46907	0.172412	8.5207	1.58598e-17	2.17868e-16										WHAMMP3	73.9626	1.90521	0.328258	5.80401	6.47462e-09	3.62393e-08
								PANK1	143.027	1.46665	0.276853	5.29757	1.17351e-07	5.75873e-07										KDM4A-AS1	47.9221	1.90391	0.459044	4.14755	3.36054e-05	0.000114387
								SYT14	51.4987	1.4662	0.329552	4.44909	8.62364e-06	3.29915e-05										USF1	522.972	1.90339	0.172035	11.0639	1.87696e-28	6.32043e-27
								RC3H1	495.613	1.46409	0.147889	9.89996	4.16452e-23	9.20944e-22										LYZ	41.5655	1.90069	0.466126	4.07764	4.54959e-05	0.000151846
								PDGFA	270.333	1.46299	0.219325	6.67042	2.55075e-11	1.95312e-10										ACVR2A	173.792	1.90025	0.239038	7.94959	1.87136e-15	2.17709e-14
								USF2	1218.32	1.46298	0.144896	10.0968	5.70861e-24	1.34168e-22										C16orf87	366.7	1.9	0.232629	8.16748	3.14904e-16	3.97085e-15
								EAF1	613.954	1.46023	0.160645	9.08977	9.9245e-20	1.65752e-18										ZNF581	270.354	1.89816	0.236727	8.01835	1.07179e-15	1.28139e-14
								ZNF92	191.635	1.4571	0.304638	4.78306	1.72646e-06	7.24516e-06										DOK3	96.4598	1.89761	0.374325	5.0694	3.99067e-07	1.79019e-06
								MDM2	1977.26	1.4566	0.154339	9.43765	3.81221e-21	7.21503e-20										CCNJ	350.404	1.89667	0.175663	10.7972	3.54712e-27	1.07727e-25
								ETS2	1461.98	1.45437	0.173685	8.37361	5.58791e-17	7.32218e-16										CAPN10-DT	77.0141	1.89628	0.327833	5.7843	7.28137e-09	4.04926e-08
								H1-10	2442.5	1.45333	0.198376	7.32614	2.36877e-13	2.2426e-12										TBKBP1	321.569	1.89314	0.19153	9.88432	4.86862e-23	1.05638e-21
								LRRC58	1157.46	1.45332	0.120347	12.0761	1.41227e-33	6.89287e-32										TALAM1	30.9492	1.89127	0.525155	3.60135	0.000316567	0.000924476
								FTL	41002.6	1.45271	0.235234	6.17558	6.59221e-10	4.29737e-09										MPZL3	35.3719	1.89066	0.419093	4.51132	6.44241e-06	2.44376e-05
								LOC100132077	71.0873	1.45247	0.345482	4.20418	2.62025e-05	9.27349e-05										PDE4B	325.308	1.8906	0.221249	8.54512	1.28405e-17	1.82183e-16
								ING1	262.59	1.45064	0.266534	5.44262	5.25035e-08	2.69307e-07										LOC101928336	51.6712	1.88452	0.449945	4.18833	2.81016e-05	9.69257e-05
								FAM227A	67.3241	1.45052	0.349025	4.15593	3.2397e-05	0.000112735										MUC13	56.1644	1.88085	0.375733	5.00581	5.56267e-07	2.44722e-06
								ERAP2	73.4574	1.44966	0.402287	3.60353	0.000313919	0.000921021										C1orf50	135.874	1.88018	0.248805	7.55687	4.12896e-14	4.15762e-13
								TIGD1	163.387	1.44762	0.22933	6.31238	2.7477e-10	1.87918e-09										LINC-PINT	116.836	1.87869	0.393206	4.77787	1.77164e-06	7.29292e-06
								C1orf52	624.241	1.44751	0.198839	7.27978	3.34353e-13	3.10174e-12										LOC112268035	91.6757	1.87644	0.291747	6.43173	1.26156e-10	8.67084e-10
								B2M	7968.08	1.44729	0.0797897	18.1388	1.57359e-73	6.9449e-71										NXF1	1428.66	1.87399	0.222279	8.43083	3.43232e-17	4.69634e-16
								KLHDC8B	194.621	1.44701	0.204686	7.06942	1.55582e-12	1.34301e-11										ANKLE1	25.7012	1.87287	0.521961	3.58814	0.000333043	0.000969725
								SIRT1	475.931	1.44652	0.136502	10.5971	3.07327e-26	8.5915e-25										RRN3P3	50.8745	1.87266	0.391186	4.78714	1.69174e-06	6.98067e-06
								RFX7	695.068	1.4465	0.1758	8.22812	1.9017e-16	2.36919e-15										CACNB1	158.311	1.8723	0.25517	7.33746	2.17686e-13	2.05248e-12
								BLOC1S2	538.899	1.4463	0.136391	10.6041	2.85195e-26	8.00514e-25										ZNF264	393.336	1.86769	0.188258	9.92089	3.37717e-23	7.46035e-22
								A4GALT	134.786	1.44526	0.346275	4.17372	2.99661e-05	0.00010514										ARID5B	1376.76	1.86723	0.336255	5.55302	2.80775e-08	1.4524e-07
								UBN2	441.386	1.44475	0.192085	7.52143	5.41799e-14	5.4345e-13										TPT1	14848.4	1.86239	0.213617	8.71838	2.82215e-18	4.18301e-17
								RALA	801.749	1.44397	0.115701	12.4803	9.56739e-36	5.40768e-34										DDIT4	2414.48	1.86113	0.259113	7.18271	6.83411e-13	6.10771e-12
								CCNT2	701.03	1.44365	0.165653	8.71494	2.90925e-18	4.24378e-17										BMS1P4	37.2016	1.86031	0.519571	3.58048	0.000342967	0.0009968
								RRN3	948.074	1.44359	0.151233	9.54546	1.35508e-21	2.66683e-20										FGF13	153.314	1.85984	0.362678	5.12809	2.92703e-07	1.33676e-06
								HSPA4L	606.243	1.44338	0.168389	8.57173	1.0194e-17	1.42489e-16										ZNF850	127.685	1.85977	0.252321	7.37065	1.69793e-13	1.61635e-12
								H2AC6	57.0459	1.44209	0.321712	4.48256	7.37539e-06	2.85798e-05										SH3BP5-AS1	106.521	1.85916	0.322391	5.76678	8.07985e-09	4.46577e-08
								ARMC5	263.448	1.4411	0.217194	6.63506	3.2436e-11	2.45286e-10										LGALS3BP	1783.48	1.85707	0.191853	9.67966	3.67925e-22	7.48957e-21
								MIER1	716.379	1.44096	0.145955	9.87266	5.46964e-23	1.20315e-21										HSD11B1L	60.4789	1.85515	0.386962	4.79413	1.63386e-06	6.75796e-06
								PPFIA3	165.826	1.44074	0.325207	4.43022	9.41385e-06	3.58494e-05										RNA28SN4	102878	1.85514	0.215849	8.59461	8.35504e-18	1.2002e-16
								UQCRB	1935.85	1.43937	0.180477	7.97534	1.51967e-15	1.77093e-14										NFYC-AS1	66.4539	1.85345	0.382905	4.8405	1.29515e-06	5.42822e-06
								GRPEL2	445.831	1.43857	0.180922	7.95135	1.84495e-15	2.13083e-14										TLR3	38.1624	1.85231	0.413007	4.48494	7.29332e-06	2.74068e-05
								SLC26A11	227.731	1.43717	0.197136	7.29024	3.09401e-13	2.88316e-12										B4GALT3	508.775	1.85211	0.151879	12.1946	3.31975e-34	1.59402e-32
								SAP18	1630.3	1.43688	0.236287	6.08106	1.19392e-09	7.57818e-09										ICA1L	108.545	1.85159	0.39557	4.68081	2.85746e-06	1.14029e-05
								ZNF267	176.191	1.43643	0.262287	5.47655	4.33707e-08	2.24741e-07										RAB2B	499.606	1.85129	0.129034	14.3473	1.10739e-46	1.17197e-44
								CCDC57	379.541	1.43591	0.188103	7.63363	2.28231e-14	2.3778e-13										LOC100379224	48.2707	1.85109	0.463663	3.99232	6.54303e-05	0.000214343
								DDX51	415.913	1.43428	0.189401	7.57272	3.65495e-14	3.72188e-13										LOC101929007	40.3131	1.85087	0.408855	4.52697	5.98356e-06	2.2803e-05
								PPT2-EGFL8	92.3991	1.43323	0.380336	3.76834	0.000164335	0.00050666										SPRY4	380.168	1.84894	0.231506	7.98659	1.38723e-15	1.63868e-14
								SESN1	236.372	1.43233	0.233562	6.13253	8.64912e-10	5.56479e-09										CEBPD	371.168	1.84713	0.259554	7.11658	1.10641e-12	9.67137e-12
								FMC1	112.728	1.42819	0.367093	3.89053	0.000100025	0.000320486										ZNF557	146.12	1.84436	0.230031	8.0179	1.07569e-15	1.28531e-14
								B3GNT5	129.114	1.42771	0.250674	5.69547	1.23032e-08	6.84565e-08										TRAF4	1331.95	1.8425	0.184082	10.0092	1.38909e-23	3.18035e-22
								PSD4	91.6851	1.4257	0.376512	3.7866	0.000152721	0.000473737										PRSS53	89.5652	1.84247	0.342012	5.38714	7.15875e-08	3.52997e-07
								TMEM212	125.185	1.42463	0.26001	5.47913	4.27413e-08	2.21756e-07										TTC39B	194.719	1.84113	0.253096	7.27444	3.4787e-13	3.21133e-12
								GFOD2	366.558	1.42456	0.151141	9.42533	4.28762e-21	8.07623e-20										TCEAL9	1146.68	1.84065	0.225119	8.17634	2.92607e-16	3.70772e-15
								KIF27	109.525	1.4217	0.28855	4.92705	8.3479e-07	3.65858e-06										ISL2	85.979	1.84014	0.339008	5.42801	5.69865e-08	2.84699e-07
								SMIM13	614.575	1.42121	0.184233	7.7142	1.21745e-14	1.30039e-13										C14orf28	69.5134	1.83879	0.413222	4.44988	8.5919e-06	3.19279e-05
								CLP1	258.574	1.42081	0.202885	7.00302	2.50505e-12	2.11573e-11										SPRING1	1192.47	1.83668	0.149393	12.2943	9.71754e-35	4.8925e-33
								TAF7	1758.53	1.42039	0.187054	7.59346	3.11479e-14	3.19852e-13										GUCA1B	37.5331	1.83541	0.465932	3.93922	8.1746e-05	0.000264121
								SUPV3L1	410.378	1.41858	0.15918	8.91179	5.0217e-19	7.91529e-18										LOC107985492	25.1495	1.83401	0.485335	3.77886	0.000157545	0.000486522
								IER5	1228.54	1.41717	0.18706	7.57599	3.56401e-14	3.63462e-13										DLX4	59.6036	1.83168	0.425227	4.30754	1.65079e-05	5.89036e-05
								NOCT	178.075	1.417	0.226861	6.24613	4.2076e-10	2.80637e-09										ZBTB43	384.753	1.83083	0.187511	9.76384	1.60937e-22	3.34501e-21
								ARMCX1	258.361	1.41597	0.198506	7.13316	9.8092e-13	8.65471e-12										SOD2	2962.02	1.83054	0.21161	8.65052	5.12671e-18	7.44701e-17
								VAT1	3045.82	1.41371	0.127218	11.1125	1.0901e-28	3.69475e-27										PRKCG	29.9499	1.82927	0.459926	3.97731	6.96997e-05	0.000227595
								MEX3A	417.14	1.4134	0.193267	7.31317	2.60906e-13	2.4533e-12										NFIL3	333.668	1.82774	0.217155	8.41677	3.87006e-17	5.27442e-16
								SAMD9	508.065	1.41079	0.347791	4.05644	4.98258e-05	0.000168356										H3-3B	8602.89	1.82499	0.172802	10.5611	4.5123e-26	1.26314e-24
								TRIAP1	539.06	1.41077	0.182105	7.74701	9.40825e-15	1.01379e-13										SNHG6	599.096	1.82481	0.23201	7.86523	3.68408e-15	4.14419e-14
								CEBPB	1337.2	1.40952	0.147542	9.55335	1.25567e-21	2.4806e-20										HES2	29.2187	1.82114	0.445538	4.0875	4.36043e-05	0.000146144
								ZNF597	64.1263	1.40846	0.313372	4.49455	6.97182e-06	2.7102e-05										CPEB2	648.219	1.82087	0.165311	11.0148	3.24152e-28	1.06898e-26
								SNHG11	111.985	1.40786	0.268404	5.24529	1.56034e-07	7.5428e-07										RASSF9	37.0699	1.81857	0.400759	4.53781	5.68426e-06	2.17223e-05
								PPIEL	81.9046	1.4068	0.280463	5.016	5.27592e-07	2.37961e-06										WDR31	114.749	1.81772	0.315947	5.75323	8.75523e-09	4.81979e-08
								DNM3OS	88.7881	1.40594	0.349518	4.02252	5.75792e-05	0.000192453										ZBTB18	466.694	1.8154	0.194879	9.31556	1.21314e-20	2.1712e-19
								SLC3A2	5959.45	1.40419	0.150737	9.31546	1.21423e-20	2.22105e-19										HOXB3	642.409	1.81193	0.195145	9.28504	1.61644e-20	2.86091e-19
								CACNB1	158.311	1.40252	0.252229	5.56049	2.69011e-08	1.43006e-07										JMY	471	1.81095	0.145357	12.4586	1.25478e-35	6.58937e-34
								ATMIN	749.709	1.40123	0.112276	12.4803	9.56765e-36	5.40768e-34										NMB	107.421	1.81082	0.363871	4.97653	6.47343e-07	2.81801e-06
								ZNF697	236.627	1.40086	0.23764	5.8949	3.74911e-09	2.23278e-08										SOCS3	310.131	1.81008	0.166348	10.8813	1.41514e-27	4.45436e-26
								ERO1B	189.038	1.40078	0.277794	5.04251	4.59462e-07	2.09051e-06										RPL37A	9481.81	1.8096	0.263766	6.86065	6.85484e-12	5.45416e-11
								ZNF213	242.209	1.39977	0.191328	7.31607	2.55341e-13	2.40601e-12										UQCRB	1935.85	1.80958	0.180068	10.0494	9.24122e-24	2.14659e-22
								YAF2	299.48	1.39956	0.218718	6.39892	1.56484e-10	1.10181e-09										MYH3	56.506	1.80928	0.347775	5.20245	1.9668e-07	9.15763e-07
								PKIA	56.9463	1.39853	0.371914	3.76036	0.00016967	0.000521942										PFKFB2	215.276	1.80889	0.174347	10.3752	3.21399e-25	8.30233e-24
								NET1	850.829	1.3979	0.164683	8.48844	2.09428e-17	2.8505e-16										PARD6G	160.118	1.80888	0.251994	7.17826	7.06065e-13	6.30203e-12
								CGRRF1	164.486	1.39402	0.261884	5.32305	1.02042e-07	5.04928e-07										RPL12	6452.32	1.80781	0.229269	7.88508	3.14333e-15	3.56881e-14
								ACVRL1	78.4156	1.39388	0.329227	4.2338	2.29776e-05	8.21484e-05										LGALSL	237.034	1.80776	0.222068	8.14056	3.9345e-16	4.92239e-15
								ZNF250	158.116	1.39365	0.30421	4.58122	4.62276e-06	1.83979e-05										DEDD2	650.648	1.80686	0.227674	7.93616	2.08541e-15	2.41663e-14
								THAP3	216.601	1.39308	0.218063	6.38846	1.67567e-10	1.17507e-09										LINC02444	62.8752	1.80492	0.338209	5.33668	9.46651e-08	4.59653e-07
								TMEM170A	294.946	1.39202	0.174995	7.95462	1.79675e-15	2.07864e-14										HOXB5	228.345	1.80388	0.26257	6.87011	6.41546e-12	5.12028e-11
								RPS6KA1	360.584	1.38985	0.2414	5.75745	8.53956e-09	4.84773e-08										KMT2E-AS1	99.2301	1.80372	0.288731	6.24708	4.18204e-10	2.69487e-09
								CBX4	719.775	1.38844	0.193209	7.18621	6.66164e-13	6.00011e-12										ODC1	3405.31	1.80256	0.239589	7.52357	5.33022e-14	5.30796e-13
								RHBDL1	62.5333	1.388	0.360368	3.85163	0.000117334	0.000371809										FOXQ1	51.8172	1.8001	0.392644	4.58456	4.54942e-06	1.76094e-05
								CKB	2841.67	1.38742	0.205639	6.74686	1.51075e-11	1.18747e-10										DYRK1B	251.065	1.79755	0.173056	10.3871	2.83883e-25	7.36995e-24
								PHLDA2	515.349	1.38509	0.298097	4.64644	3.37705e-06	1.3671e-05										CBARP	143.873	1.79674	0.356945	5.03367	4.81185e-07	2.13502e-06
								MED26	179.747	1.38359	0.217881	6.3502	2.15042e-10	1.48786e-09										CHASERR	556.922	1.79669	0.165621	10.8482	2.03393e-27	6.30639e-26
								SLC25A30	265.053	1.38338	0.202658	6.82618	8.72025e-12	7.00287e-11										LAPTM4A	2825.25	1.79508	0.134232	13.3729	8.70572e-41	6.42643e-39
								SMG8	460.606	1.38314	0.138257	10.0041	1.46161e-23	3.34637e-22										KLF9	214.375	1.79239	0.294986	6.0762	1.23066e-09	7.5065e-09
								PHF23	630.122	1.38275	0.125469	11.0206	3.04028e-28	9.94017e-27										LONRF1	190.475	1.79223	0.227399	7.88143	3.23664e-15	3.66671e-14
								MEF2D	1010.26	1.38227	0.109607	12.6111	1.83363e-36	1.09611e-34										OSR2	80.944	1.7919	0.356869	5.02115	5.13623e-07	2.26972e-06
								CBLB	203.954	1.3811	0.207122	6.66808	2.59176e-11	1.98306e-10										PAXBP1-AS1	39.3716	1.79181	0.480346	3.73025	0.000191288	0.000581972
								MARCHF9	185.359	1.38055	0.230626	5.9861	2.14933e-09	1.3206e-08										YRDC	436.905	1.79139	0.248057	7.2217	5.13412e-13	4.64444e-12
								EGLN2	580.023	1.37693	0.167663	8.21246	2.16695e-16	2.69317e-15										MPP7	109.147	1.79121	0.464015	3.86025	0.000113269	0.000357454
								ZNF551	118.418	1.37624	0.265403	5.18547	2.15474e-07	1.02115e-06										SLC27A3	63.1593	1.79089	0.475911	3.76309	0.000167829	0.000515744
								KIAA1958	352.895	1.3751	0.267966	5.13163	2.87242e-07	1.33954e-06										GNA13	1851.21	1.79033	0.145506	12.3042	8.60255e-35	4.3629e-33
								MFSD14A	839.863	1.37496	0.125018	10.9981	3.90412e-28	1.26339e-26										LINC00888	80.1567	1.78909	0.318055	5.62509	1.85411e-08	9.8212e-08
								ZNF814	64.9626	1.37487	0.341667	4.02401	5.7216e-05	0.000191363										HOXC8	91.2837	1.7888	0.313355	5.70855	1.1394e-08	6.18707e-08
								ZNF84	337.377	1.37404	0.177114	7.75793	8.63252e-15	9.33113e-14										PNMA6A	51.9714	1.78756	0.374249	4.77638	1.7848e-06	7.33693e-06
								FBXL14	180.811	1.37349	0.234967	5.84549	5.05089e-09	2.96297e-08										MIER1	716.379	1.78705	0.147988	12.0756	1.4204e-33	6.57666e-32
								DYRK1B	251.065	1.37213	0.181445	7.56222	3.96235e-14	4.01716e-13										PRTG	271.099	1.78465	0.203979	8.74915	2.14963e-18	3.21483e-17
								IER5L	1171.85	1.37157	0.281047	4.88021	1.05972e-06	4.57191e-06										C3orf62	75.8059	1.78234	0.335022	5.32006	1.03736e-07	5.01823e-07
								INO80D	314.454	1.3697	0.245504	5.57914	2.41712e-08	1.29056e-07										SOWAHC	372.253	1.78169	0.183183	9.72631	2.32885e-22	4.79716e-21
								ZNF529	230.723	1.36898	0.213267	6.41908	1.37101e-10	9.71606e-10										CCDC71L	523.209	1.7791	0.171827	10.354	4.01336e-25	1.03152e-23
								USP42	332.793	1.3687	0.1676	8.16649	3.17479e-16	3.89903e-15										MIR4458HG	77.1244	1.7777	0.347181	5.12039	3.04906e-07	1.38942e-06
								FBXO27	83.2536	1.36714	0.337994	4.04486	5.23542e-05	0.000176325										RAPGEFL1	135.345	1.77741	0.228978	7.76238	8.33521e-15	9.02858e-14
								SNHG19	303.573	1.367	0.260508	5.24744	1.54223e-07	7.46049e-07										ATG14	552.976	1.77508	0.168098	10.5598	4.5754e-26	1.2766e-24
								FAM214B	363.38	1.3666	0.173352	7.88339	3.18622e-15	3.60369e-14										SMG1P5	67.0058	1.77365	0.431476	4.11064	3.94558e-05	0.000132992
								CIPC	274.476	1.36647	0.167019	8.18153	2.80261e-16	3.45627e-15										SDAD1P1	28.1498	1.77305	0.461282	3.84375	0.000121167	0.000380639
								ZNF649	71.3471	1.36566	0.326219	4.18632	2.83515e-05	9.97617e-05										RINL	62.5467	1.76909	0.426912	4.14393	3.41397e-05	0.000116054
								CD274	182.282	1.36371	0.32766	4.16195	3.15536e-05	0.00011004										RSRC2	1381.07	1.76713	0.156847	11.2666	1.91917e-29	6.91134e-28
								FAM241A	848.233	1.3635	0.148755	9.16608	4.90518e-20	8.45788e-19										ILF3-DT	294.059	1.76641	0.225752	7.82456	5.0943e-15	5.64181e-14
								GPR157	159.808	1.36264	0.258136	5.27877	1.30056e-07	6.34618e-07										LOC105372579	39.0435	1.76516	0.447582	3.94376	8.02136e-05	0.000259574
								HERPUD1	1209.56	1.36258	0.155295	8.77413	1.72229e-18	2.56833e-17										SATB2	246.894	1.7649	0.231747	7.61563	2.62416e-14	2.69204e-13
								NCBP2AS2	175.792	1.36212	0.241012	5.65165	1.58916e-08	8.67242e-08										NEGR1	153.643	1.76403	0.403757	4.36903	1.24799e-05	4.53284e-05
								OSER1	1000.74	1.36098	0.186817	7.28514	3.2134e-13	2.9877e-12										ZNF431	262.951	1.76288	0.191984	9.1824	4.21592e-20	7.2453e-19
								PAPOLG	299.483	1.36038	0.22817	5.96212	2.4898e-09	1.51676e-08										SNHG19	303.573	1.76117	0.24791	7.10408	1.21129e-12	1.05305e-11
								BRI3	866.534	1.36016	0.182415	7.45644	8.88897e-14	8.72617e-13										KLF5	782.606	1.76075	0.180881	9.73431	2.15282e-22	4.44781e-21
								LOC93622	316.758	1.35962	0.213431	6.37029	1.88667e-10	1.31591e-09										SLC25A38	513.5	1.76002	0.163977	10.7333	7.09806e-27	2.08253e-25
								AHSA1	2131.56	1.35686	0.25757	5.26794	1.37965e-07	6.71788e-07										MKNK2	1923.51	1.75943	0.155892	11.2862	1.53483e-29	5.56592e-28
								NOP56	2779.97	1.3541	0.188738	7.17449	7.25767e-13	6.50025e-12										DTX3L	462.616	1.75579	0.295843	5.93487	2.94072e-09	1.70866e-08
								INHBA	973.92	1.35406	0.201354	6.72474	1.75904e-11	1.3769e-10										EDN1	424.759	1.75428	0.176267	9.95238	2.46218e-23	5.48583e-22
								ZNF473	210.715	1.35295	0.201731	6.70671	1.99057e-11	1.5511e-10										TMEM183A	826.32	1.75114	0.139821	12.5242	5.5059e-36	2.95878e-34
								VAMP2	1019.01	1.35203	0.177184	7.63069	2.33496e-14	2.43021e-13										CLEC2D	64.7324	1.75103	0.368319	4.75411	1.9932e-06	8.14037e-06
								B4GALT3	508.775	1.35114	0.155678	8.67905	3.99074e-18	5.73268e-17										THAP9-AS1	492.722	1.75046	0.180848	9.67921	3.69575e-22	7.51577e-21
								VPS37B	668.154	1.34996	0.140329	9.62001	6.58228e-22	1.32431e-20										NBPF10	349.249	1.74967	0.253015	6.9153	4.66884e-12	3.78304e-11
								CHMP1B	714.09	1.34899	0.144599	9.32916	1.06714e-20	1.96098e-19										HOXA7	143.49	1.74681	0.306023	5.70811	1.14241e-08	6.20178e-08
								VCPKMT	206.536	1.34867	0.248062	5.43681	5.42427e-08	2.77816e-07										MAP3K7CL	206.344	1.74569	0.476049	3.66704	0.000245371	0.000732123
								ZNF761	152.504	1.34866	0.240547	5.60664	2.06294e-08	1.11147e-07										GALNT4	232.825	1.74442	0.184267	9.46678	2.88613e-21	5.44741e-20
								SLC43A2	271.239	1.3483	0.235695	5.72053	1.06191e-08	5.95974e-08										ZNF548	136.77	1.74377	0.27648	6.30705	2.84409e-10	1.86871e-09
								C16orf91	159.149	1.34681	0.273066	4.93218	8.1316e-07	3.5736e-06										GNG2	185.468	1.74019	0.404418	4.30295	1.68536e-05	5.99647e-05
								TAF5	177.997	1.343	0.258517	5.19502	2.04697e-07	9.73639e-07										PLIN2	722.23	1.73952	0.210714	8.25532	1.51492e-16	1.96155e-15
								POLE3	1567.94	1.34264	0.194719	6.89527	5.3762e-12	4.40784e-11										TRIM21	186.912	1.73694	0.263912	6.58152	4.6567e-11	3.3633e-10
								AFTPH	566.481	1.3418	0.144158	9.30786	1.30439e-20	2.37968e-19										ZFP36L2	1661.35	1.7359	0.127228	13.644	2.19297e-42	1.83423e-40
								LOC100131257	236.896	1.33902	0.227971	5.87364	4.26326e-09	2.52374e-08										TOB1	1092.94	1.73545	0.198984	8.72159	2.74332e-18	4.07043e-17
								SYF2	527.871	1.33773	0.176186	7.59274	3.13213e-14	3.21314e-13										NEK8	101.821	1.73405	0.290386	5.97151	2.35061e-09	1.38205e-08
								ZNF124	90.2857	1.33771	0.283849	4.71273	2.44415e-06	1.00853e-05										SNORC	96.198	1.73317	0.316534	5.47546	4.36388e-08	2.20619e-07
								TENT4B	481.587	1.33756	0.174937	7.64595	2.07407e-14	2.17505e-13										SENP8	77.3667	1.73309	0.333361	5.19883	2.00552e-07	9.3191e-07
								CDADC1	83.7444	1.33723	0.332372	4.0233	5.73892e-05	0.000191849										ZNF136	88.8	1.73084	0.336312	5.14654	2.65329e-07	1.21764e-06
								ISCU	909.37	1.33277	0.173318	7.68975	1.47428e-14	1.56608e-13										STX3	475.538	1.73078	0.157929	10.9593	5.99789e-28	1.93792e-26
								ARPP19	2613.44	1.33161	0.108427	12.2812	1.14292e-34	6.00193e-33										C12orf76	95.3703	1.7306	0.273212	6.33426	2.3848e-10	1.58196e-09
								HOXB5	228.345	1.33054	0.225646	5.89655	3.71175e-09	2.21307e-08										PURA	715.943	1.72993	0.167658	10.3182	5.83036e-25	1.48028e-23
								ZCCHC10	182.704	1.32845	0.217378	6.11124	9.88608e-10	6.32532e-09										FOXC1	844.932	1.72909	0.160828	10.7512	5.84791e-27	1.73043e-25
								ZMYM5	218.757	1.32841	0.259973	5.10981	3.22484e-07	1.49515e-06										RPL17-C18orf32	442.186	1.7276	0.217147	7.95589	1.77853e-15	2.07726e-14
								TMA7	1515.42	1.32825	0.28509	4.65907	3.17642e-06	1.29092e-05										IGFBP1	52.1581	1.72659	0.401574	4.29957	1.7113e-05	6.0825e-05
								PLEKHB2	2006.66	1.32622	0.140666	9.42817	4.17302e-21	7.87634e-20										IKZF5	274.684	1.72649	0.201698	8.5598	1.13066e-17	1.6108e-16
								CLK1	749.121	1.32604	0.1751	7.57301	3.6467e-14	3.7153e-13										LINC00685	39.1279	1.72471	0.455696	3.78479	0.000153839	0.000475783
								RESF1	303.825	1.32545	0.204076	6.49491	8.30848e-11	6.0323e-10										HOXC13	142.501	1.72098	0.224193	7.67636	1.63671e-14	1.71813e-13
								ZNF200	179.831	1.3249	0.273715	4.84046	1.29542e-06	5.52445e-06										NATD1	188.862	1.72079	0.287579	5.9837	2.18119e-09	1.28682e-08
								CLCN2	79.9719	1.32456	0.308359	4.2955	1.74299e-05	6.34294e-05										PDP1	379.073	1.71824	0.185982	9.23873	2.49439e-20	4.35899e-19
								PLSCR1	450.788	1.32382	0.355393	3.72494	0.000195364	0.00059612										MXD4	797.78	1.71744	0.15421	11.137	8.28725e-29	2.87462e-27
								DNAJB2	841.637	1.32359	0.184649	7.16813	7.60271e-13	6.79755e-12										RPS18	13066.2	1.7144	0.231132	7.41742	1.1942e-13	1.15055e-12
								STK38L	326.871	1.32298	0.232221	5.69709	1.2187e-08	6.78463e-08										MEX3C	805.15	1.7134	0.133659	12.8192	1.28043e-37	7.88132e-36
								PDXP	562.799	1.32247	0.228211	5.79496	6.83375e-09	3.93211e-08										MEF2D	1010.26	1.71281	0.111524	15.3582	3.12205e-53	4.6928e-51
								HSPB8	299.878	1.32157	0.242874	5.4414	5.28647e-08	2.71026e-07										CA5B	145.942	1.71097	0.394174	4.34066	1.42052e-05	5.1165e-05
								SNHG6	599.096	1.32142	0.238472	5.54118	3.00434e-08	1.58653e-07										FAM122C	274.383	1.71024	0.184529	9.26814	1.8942e-20	3.32978e-19
								DCP1A	658.066	1.32089	0.118638	11.1338	8.58756e-29	2.93463e-27										RPL13A	19255.8	1.70588	0.208708	8.17349	2.99597e-16	3.78935e-15
								B3GNT2	349.107	1.32071	0.163394	8.08299	6.31979e-16	7.61274e-15										FAM185BP	34.6675	1.70523	0.47507	3.58942	0.000331416	0.000965528
								MIR31HG	92.3189	1.31946	0.354598	3.72101	0.000198429	0.000604762										MBD6	497.715	1.70515	0.1617	10.5452	5.34695e-26	1.47882e-24
								RCOR3	346.832	1.31731	0.147166	8.95119	3.51676e-19	5.60708e-18										ZNF44	115.881	1.70418	0.387283	4.40036	1.08072e-05	3.96275e-05
								SLC12A6	420.255	1.31695	0.136134	9.67392	3.89179e-22	7.95345e-21										IFITM10	41.8193	1.70266	0.41312	4.12148	3.76445e-05	0.00012728
								MSMO1	800.735	1.31683	0.191537	6.87511	6.19437e-12	5.05268e-11										USP18	326.577	1.70237	0.29126	5.84484	5.0707e-09	2.87303e-08
								SPPL3	733.538	1.31643	0.113223	11.6269	3.009e-31	1.21196e-29										LOC100287015	49.994	1.70213	0.394926	4.31	1.63254e-05	5.83254e-05
								TRIB3	1080.65	1.31529	0.168118	7.82365	5.13149e-15	5.68907e-14										PLEKHM3	257.109	1.70136	0.189235	8.99073	2.45586e-19	3.97984e-18
								LOC112268131	47.351	1.31481	0.364353	3.60861	0.00030784	0.000904466										ELL2	1468.68	1.69758	0.169119	10.0378	1.03975e-23	2.4071e-22
								ZNF608	186.874	1.31463	0.296068	4.44028	8.98399e-06	3.43006e-05										CLEC12A-AS1	79.3287	1.69689	0.299891	5.65836	1.52827e-08	8.17035e-08
								KANSL1	732.809	1.3135	0.139707	9.40184	5.36181e-21	1.00198e-19										ZXDA	53.7161	1.69506	0.35916	4.71951	2.36419e-06	9.55954e-06
								PTMA	14457.5	1.31253	0.19749	6.64609	3.00981e-11	2.28858e-10										BRI3	866.534	1.69375	0.18836	8.99209	2.42575e-19	3.93411e-18
								HLA-B	3885.25	1.31105	0.176839	7.4138	1.22735e-13	1.19023e-12										SLC4A8	128.082	1.69235	0.341266	4.95902	7.08479e-07	3.06549e-06
								NCOA7	1031.13	1.30968	0.158104	8.28366	1.19441e-16	1.51812e-15										ZNF304	150.347	1.69229	0.268743	6.29708	3.03306e-10	1.9872e-09
								WDPCP	117.524	1.30934	0.283652	4.61602	3.91165e-06	1.57095e-05										RPL30	5548.08	1.69147	0.220766	7.66183	1.83296e-14	1.90965e-13
								HMGN5	159.616	1.30931	0.363487	3.60209	0.000315669	0.000925893										RND3	5362.98	1.69125	0.167017	10.1262	4.22703e-24	1.00783e-22
								POLR2K	483.887	1.30925	0.17708	7.39355	1.42962e-13	1.37928e-12										ZNF513	178.66	1.69118	0.248477	6.80619	1.0022e-11	7.82407e-11
								ZNF426	375.153	1.30904	0.194165	6.74186	1.56367e-11	1.22768e-10										ZMYM5	218.757	1.68953	0.275419	6.1344	8.54796e-10	5.31347e-09
								TGIF1	542.762	1.30856	0.158287	8.26701	1.37365e-16	1.7353e-15										MANSC1	136.749	1.68689	0.256666	6.57233	4.9534e-11	3.56889e-10
								EFNB2	476.851	1.30749	0.190169	6.87541	6.18112e-12	5.04386e-11										ERV3-1	90.818	1.68656	0.361663	4.66335	3.11099e-06	1.23387e-05
								MTSS1	137.917	1.30705	0.226205	5.77815	7.55258e-09	4.31698e-08										TERF2IP	818.235	1.68639	0.185569	9.0877	1.01152e-19	1.68259e-18
								ZNF304	150.347	1.30435	0.20151	6.47286	9.61655e-11	6.94797e-10										RPARP-AS1	85.6133	1.68563	0.417361	4.03878	5.37293e-05	0.000177667
								SLC22A4	70.1965	1.30307	0.298643	4.36331	1.28108e-05	4.7657e-05										CRIM1-DT	51.52	1.68334	0.400583	4.20223	2.64301e-05	9.14493e-05
								CLGN	233.128	1.30305	0.238977	5.45263	4.96291e-08	2.55575e-07										PARP14	623.596	1.68271	0.345467	4.87082	1.11135e-06	4.69312e-06
								CYSTM1	265.655	1.30305	0.226336	5.75712	8.55628e-09	4.85589e-08										DUSP4	1627.84	1.6815	0.140853	11.938	7.50253e-33	3.31117e-31
								ULK3	488.878	1.30005	0.16325	7.9636	1.67108e-15	1.94301e-14										SNHG32	1073.99	1.68148	0.152023	11.0607	1.94655e-28	6.54412e-27
								HSD11B1L	60.4789	1.29853	0.334571	3.88119	0.000103947	0.000331616										VWA7	77.2531	1.68072	0.368377	4.56251	5.05453e-06	1.94664e-05
								TUSC2	317.509	1.29713	0.195425	6.6375	3.19057e-11	2.4154e-10										POU6F1	136.92	1.67893	0.317267	5.29187	1.21074e-07	5.80144e-07
								PPP1R37	479.914	1.29611	0.137832	9.40355	5.27523e-21	9.87581e-20										ZNF814	64.9626	1.67886	0.350276	4.79297	1.64332e-06	6.79165e-06
								IFITM3	2828.32	1.29544	0.149001	8.69416	3.49419e-18	5.05086e-17										FAM241A	848.233	1.67802	0.144717	11.5952	4.3566e-31	1.74795e-29
								MAD2L1BP	265.949	1.29441	0.208178	6.2178	5.0417e-10	3.3327e-09										CD27-AS1	50.9847	1.67779	0.46158	3.63488	0.00027811	0.000820721
								MARS2	149.028	1.29432	0.212742	6.084	1.17221e-09	7.4472e-09										LOC643406	57.3881	1.67751	0.406194	4.12981	3.63059e-05	0.000122974
								ZNF223	79.7775	1.29425	0.351534	3.68172	0.000231663	0.000697343										FOXO3	964.487	1.67738	0.128197	13.0844	4.04382e-39	2.69714e-37
								ZNF542P	114.945	1.29394	0.229873	5.62892	1.81337e-08	9.83649e-08										RNF7	917.487	1.67737	0.1312	12.7848	1.99468e-37	1.20982e-35
								WRAP53	345.791	1.29228	0.189369	6.82415	8.84477e-12	7.09947e-11										BTN3A3	100.418	1.67433	0.400958	4.17582	2.9692e-05	0.000101954
								RNF149	538.437	1.29151	0.132963	9.71326	2.6472e-22	5.49657e-21										RPS13	4960.76	1.6737	0.225263	7.42999	1.08606e-13	1.05075e-12
								ULBP2	96.6979	1.29107	0.278056	4.64321	3.43044e-06	1.38761e-05										ZNF382	62.4499	1.67369	0.376558	4.4447	8.80142e-06	3.26773e-05
								IRGQ	519.524	1.28975	0.133324	9.67379	3.89671e-22	7.95565e-21										RAB22A	683.681	1.67363	0.12484	13.4061	5.56834e-41	4.20015e-39
								ACOX1	574.233	1.28809	0.144795	8.89596	5.79167e-19	9.07376e-18										PRDM1	129.576	1.67322	0.286468	5.84086	5.19324e-09	2.93611e-08
								SS18L1	292.821	1.28719	0.194752	6.60938	3.85943e-11	2.89639e-10										UBOX5	157.21	1.67133	0.239512	6.97808	2.99242e-12	2.47989e-11
								C21orf91	250.374	1.28707	0.253387	5.07946	3.78518e-07	1.7417e-06										STAT2	941.561	1.67094	0.276542	6.04228	1.51952e-09	9.17063e-09
								SNIP1	308.217	1.28589	0.225892	5.69252	1.25179e-08	6.94833e-08										ADM2	77.3534	1.67061	0.40511	4.12383	3.72622e-05	0.00012611
								C11orf72	182.183	1.28433	0.200607	6.40223	1.53123e-10	1.07998e-09										CSF1	561.909	1.66965	0.210099	7.94699	1.91101e-15	2.22198e-14
								RCOR2	81.8881	1.28318	0.296012	4.3349	1.45824e-05	5.37299e-05										ATP6V1G1	1341.88	1.6694	0.227159	7.34903	1.99646e-13	1.89185e-12
								DTX3	266.681	1.2823	0.186097	6.89048	5.56033e-12	4.55341e-11										C6orf226	32.3644	1.66925	0.457473	3.64886	0.000263409	0.000780333
								RRP7BP	263.547	1.28204	0.200518	6.39365	1.61976e-10	1.13904e-09										MEX3A	417.14	1.6677	0.231806	7.19438	6.27458e-13	5.62845e-12
								YTHDC1	1143.47	1.28102	0.120319	10.6468	1.80408e-26	5.16879e-25										EID2B	123.837	1.65815	0.240909	6.88287	5.86596e-12	4.70161e-11
								SMG1P6	70.6242	1.28011	0.305213	4.19414	2.73907e-05	9.66292e-05										SULT1B1	349.893	1.6566	0.21403	7.74005	9.93812e-15	1.06756e-13
								C7orf26	285.072	1.27985	0.163211	7.84169	4.44523e-15	4.96539e-14										KDM3A	764.515	1.65585	0.132805	12.4683	1.1113e-35	5.88055e-34
								AKR1B1	3010.07	1.27973	0.144592	8.85061	8.7043e-19	1.33743e-17										TRIM36	69.5019	1.65441	0.433403	3.81726	0.000134944	0.00042067
								TBKBP1	321.569	1.27761	0.170786	7.48073	7.39083e-14	7.30386e-13										LOC105378179	381.717	1.65309	0.280995	5.883	4.02892e-09	2.30862e-08
								SELPLG	87.7769	1.27649	0.274734	4.64626	3.38003e-06	1.36804e-05										TBX3	1281.57	1.65297	0.13541	12.2071	2.84831e-34	1.37722e-32
								C20orf96	127.529	1.27646	0.220237	5.79584	6.79812e-09	3.91378e-08										LOC440300	127.408	1.65171	0.311976	5.29436	1.19435e-07	5.72556e-07
								C12orf50	202.751	1.27575	0.215149	5.92961	3.03654e-09	1.83262e-08										NBPF8	602.311	1.6514	0.192921	8.55998	1.12892e-17	1.60942e-16
								ZNF44	115.881	1.27355	0.315996	4.03028	5.57108e-05	0.00018675										LOC100133091	40.1164	1.65128	0.370943	4.45159	8.52387e-06	3.16978e-05
								C12orf73	92.21	1.27132	0.303339	4.19107	2.77642e-05	9.78112e-05										TMEM38A	81.9968	1.65105	0.382499	4.31648	1.58539e-05	5.6768e-05
								RGS3	422.298	1.27096	0.191083	6.65134	2.90428e-11	2.20996e-10										WHAMMP2	75.8753	1.64986	0.291957	5.65103	1.59485e-08	8.50658e-08
								LOC112268035	91.6757	1.27041	0.326613	3.88964	0.000100392	0.000321487										NIPBL-DT	256.232	1.64943	0.199511	8.26735	1.36968e-16	1.78351e-15
								TAF8	428.685	1.2703	0.180582	7.0345	1.99972e-12	1.7035e-11										RNA28SN1	17318.1	1.64936	0.21747	7.58433	3.34201e-14	3.39322e-13
								VANGL2	255.491	1.26992	0.203544	6.23904	4.40266e-10	2.92613e-09										RPS27	5845.81	1.64808	0.226252	7.28424	3.23488e-13	2.9996e-12
								ZNF569	124.377	1.26943	0.288613	4.39838	1.09063e-05	4.10878e-05										SNHG12	307.883	1.64755	0.231931	7.10364	1.21514e-12	1.05596e-11
								KLF3	706.145	1.26934	0.147218	8.62215	6.57089e-18	9.29741e-17										RPL37	7984.98	1.64736	0.244355	6.74168	1.56563e-11	1.19134e-10
								BCL2L1	1485.26	1.269	0.115902	10.9489	6.72442e-28	2.13934e-26										ISCU	909.37	1.64689	0.173999	9.46495	2.93692e-21	5.53321e-20
								ZNF468	109.416	1.26887	0.291646	4.35074	1.35681e-05	5.02847e-05										TIMP3	2212.22	1.64475	0.403298	4.07826	4.53731e-05	0.000151509
								FDXR	448.677	1.26887	0.212341	5.97562	2.29221e-09	1.40134e-08										LOC105379524	52.9184	1.64429	0.370939	4.43277	9.3028e-06	3.4434e-05
								RAB33B	248.566	1.26881	0.190436	6.66262	2.68992e-11	2.0559e-10										BRD2	4890.43	1.64386	0.122927	13.3726	8.73752e-41	6.42703e-39
								MRM3	251.773	1.2686	0.219752	5.7729	7.79185e-09	4.44394e-08										PDGFA	270.333	1.64372	0.189991	8.65155	5.08037e-18	7.38487e-17
								TRIM11	438.432	1.26713	0.204177	6.20602	5.43436e-10	3.58198e-09										NPR2	173.977	1.64328	0.291218	5.64277	1.67336e-08	8.90243e-08
								CD9	809.49	1.26672	0.133031	9.52197	1.69927e-21	3.31589e-20										KCTD2	748.97	1.64202	0.165702	9.90946	3.78673e-23	8.32079e-22
								MFSD4B	364.81	1.26661	0.17143	7.38849	1.48505e-13	1.4301e-12										ZNF654	389.02	1.64052	0.212438	7.72237	1.1419e-14	1.21656e-13
								CTSL	2167.67	1.26591	0.102756	12.3195	7.11141e-35	3.82155e-33										DCUN1D3	292.006	1.64007	0.209356	7.83389	4.72987e-15	5.26068e-14
								C15orf40	743.901	1.26562	0.152358	8.30687	9.82562e-17	1.2581e-15										PRKAR2A-AS1	49.5968	1.64004	0.356279	4.60324	4.15973e-06	1.61856e-05
								MSL1	1642.59	1.26526	0.102176	12.3831	3.22527e-35	1.7793e-33										CCDC163	55.3863	1.63908	0.379739	4.31632	1.58651e-05	5.67984e-05
								KRR1	755.619	1.26507	0.14688	8.61296	7.12007e-18	1.00539e-16										WEE1	711.907	1.63333	0.146513	11.1481	7.31871e-29	2.56007e-27
								NPC2	960.999	1.2644	0.122062	10.3587	3.8214e-25	9.85913e-24										C1QL1	163.909	1.63278	0.218789	7.46279	8.47117e-14	8.28856e-13
								C2CD2L	192.582	1.26342	0.222715	5.67281	1.40478e-08	7.74777e-08										RDH10	543.666	1.62724	0.172928	9.40991	4.96549e-21	9.15548e-20
								TEPSIN	307.011	1.26312	0.173697	7.27201	3.54166e-13	3.27968e-12										MUC1	92.7245	1.62699	0.356093	4.56902	4.90006e-06	1.88961e-05
								ZNF566	124.74	1.26277	0.265107	4.76325	1.90497e-06	7.96433e-06										TSPYL4	560.794	1.6245	0.18464	8.79819	1.39045e-18	2.1068e-17
								PLPP2	141.633	1.26276	0.254127	4.96903	6.72873e-07	2.9913e-06										HSPA5	13374.3	1.62377	0.211908	7.6626	1.82207e-14	1.90117e-13
								ATAT1	210.987	1.26262	0.206832	6.10456	1.03082e-09	6.57714e-09										TRAF3IP2	226.946	1.62332	0.201548	8.05427	7.99538e-16	9.67045e-15
								PARP15	180.032	1.26226	0.213299	5.9178	3.26281e-09	1.96005e-08										WDR97	54.4271	1.62216	0.374075	4.33645	1.44802e-05	5.20648e-05
								ZNF74	211.756	1.26065	0.188267	6.69608	2.14081e-11	1.65883e-10										HINFP	216.286	1.62122	0.224813	7.21142	5.53695e-13	5.00013e-12
								LAMB3	256.049	1.26048	0.258527	4.87561	1.08475e-06	4.67019e-06										HLA-L	79.037	1.61936	0.388428	4.16902	3.05919e-05	0.000104904
								NPC1	659.33	1.25952	0.227277	5.54178	2.99414e-08	1.58155e-07										P2RX5-TAX1BP3	74.6523	1.61869	0.406239	3.98457	6.76012e-05	0.000221106
								MRPL34	401.323	1.25894	0.235257	5.35133	8.73088e-08	4.35453e-07										OSER1	1000.74	1.61807	0.186251	8.68758	3.70249e-18	5.43914e-17
								CXCL16	149.169	1.2586	0.317929	3.95875	7.5344e-05	0.000246858										LOC100996724	147.641	1.6164	0.433114	3.73205	0.000189927	0.000578446
								PER3	217.114	1.2578	0.189819	6.62632	3.44157e-11	2.595e-10										DENND2C	79.676	1.61557	0.377195	4.28311	1.84295e-05	6.52473e-05
								DCUN1D2	318.739	1.25705	0.188289	6.67617	2.45264e-11	1.88078e-10										MGAT4A	159.486	1.61468	0.367756	4.39062	1.13027e-05	4.13203e-05
								SCAF4	804.744	1.25646	0.125288	10.0286	1.14155e-23	2.6281e-22										MAPKAPK5-AS1	268.712	1.61456	0.268953	6.00316	1.93519e-09	1.15019e-08
								SNHG20	147.968	1.25615	0.288845	4.34887	1.36842e-05	5.06698e-05										LINC01814	172.542	1.61338	0.222446	7.25293	4.07859e-13	3.7352e-12
								RNF7	917.487	1.25489	0.129686	9.67636	3.80005e-22	7.77362e-21										PARD6B	132.342	1.61288	0.198839	8.11145	5.0018e-16	6.17573e-15
								PPIF	1278.3	1.25443	0.151529	8.27848	1.24755e-16	1.58178e-15										SNHG5	1592.49	1.61271	0.237466	6.79133	1.11106e-11	8.61879e-11
								NECTIN1	229.43	1.25394	0.205753	6.09439	1.09857e-09	6.98795e-09										ZC3H10	171.978	1.61244	0.222408	7.24991	4.17047e-13	3.81261e-12
								RNA28SN1	17318.1	1.25344	0.217362	5.76662	8.0879e-09	4.60773e-08										ZNF230	76.9269	1.61118	0.359968	4.47589	7.60941e-06	2.85068e-05
								SDE2	513.76	1.25097	0.141738	8.82597	1.08516e-18	1.6539e-17										ZNF329	141.557	1.61055	0.268278	6.00328	1.93373e-09	1.14965e-08
								KPNA5	906.314	1.25035	0.129551	9.65136	4.85071e-22	9.84524e-21										PHLDA2	515.349	1.60684	0.303151	5.30046	1.15511e-07	5.54768e-07
								S100A4	1060.82	1.24994	0.220913	5.65806	1.53094e-08	8.38121e-08										CDC37L1	205.806	1.60553	0.183732	8.73843	2.36372e-18	3.52738e-17
								PRUNE1	213.674	1.24912	0.221011	5.65185	1.58729e-08	8.66449e-08										GSTM3	390.125	1.6053	0.224755	7.14243	9.16956e-13	8.08691e-12
								PCGF2	820.818	1.24912	0.136648	9.14116	6.17866e-20	1.05311e-18										TNFSF12	95.4562	1.60113	0.273979	5.84396	5.09739e-09	2.88736e-08
								MMP15	132.927	1.24863	0.253828	4.9192	8.68987e-07	3.79482e-06										RPL26	8540.62	1.59737	0.23218	6.87988	5.99018e-12	4.79376e-11
								RPL39	6356.63	1.24777	0.214491	5.81737	5.978e-09	3.46567e-08										PELI2	167.487	1.59734	0.276791	5.77091	7.88449e-09	4.3636e-08
								KAT5	444.16	1.24752	0.158176	7.88691	3.0976e-15	3.50537e-14										SNHG20	147.968	1.59632	0.25533	6.252	4.05234e-10	2.61699e-09
								FAM76B	330.594	1.2462	0.217086	5.7406	9.43419e-09	5.32934e-08										PRR14	603.252	1.59602	0.153133	10.4225	1.95829e-25	5.20112e-24
								DENND2C	79.676	1.24613	0.339443	3.67109	0.000241514	0.000724262										GABARAP	1656.77	1.59588	0.146547	10.8899	1.28791e-27	4.07865e-26
								CAPN10-DT	77.0141	1.24227	0.340337	3.65013	0.000262105	0.000780818										ZNF570	119.954	1.59531	0.375762	4.24553	2.18082e-05	7.64262e-05
								GLCCI1	147.381	1.24135	0.274275	4.52592	6.01342e-06	2.35663e-05										NRIP3	149.204	1.59481	0.340268	4.68691	2.77357e-06	1.10958e-05
								ZBTB6	285.49	1.2406	0.19581	6.33571	2.36246e-10	1.62643e-09										LAMTOR3	313.993	1.5945	0.20729	7.69211	1.44723e-14	1.52617e-13
								SPIRE1	453.205	1.24053	0.158308	7.83621	4.6435e-15	5.16462e-14										DLX1	79.6506	1.59246	0.409227	3.89138	9.96765e-05	0.0003177
								ZNF557	146.12	1.23868	0.219144	5.65233	1.58285e-08	8.64256e-08										MT2A	2033.34	1.59213	0.168621	9.44207	3.65497e-21	6.83634e-20
								IDI1	1429.77	1.23796	0.253404	4.88534	1.0325e-06	4.46189e-06										H2BC12	580.743	1.59034	0.220182	7.22283	5.09178e-13	4.61016e-12
								MTHFD2L	120.075	1.2369	0.322976	3.82971	0.000128295	0.000404134										CHKB-CPT1B	134.87	1.59	0.370552	4.29089	1.77956e-05	6.31e-05
								GFER	496.082	1.2368	0.224728	5.50353	3.72254e-08	1.94893e-07										SREK1IP1	560.111	1.58975	0.166213	9.56455	1.12694e-21	2.21575e-20
								PARP6	600.031	1.23629	0.137911	8.96442	3.11929e-19	4.98871e-18										TRIM46	49.5765	1.58914	0.396731	4.00558	6.18665e-05	0.000203182
								ZNF8	260.368	1.23602	0.205815	6.00546	1.90785e-09	1.18168e-08										LINC00923	38.7458	1.58886	0.391266	4.06083	4.88993e-05	0.000162395
								TAB3	523.518	1.23587	0.193089	6.40055	1.5482e-10	1.09121e-09										HAP1	71.8722	1.58835	0.36815	4.31439	1.60041e-05	5.72616e-05
								SRRT	2014.66	1.23566	0.200218	6.17158	6.76102e-10	4.4005e-09										HOXC10	64.1503	1.58833	0.376493	4.21876	2.45654e-05	8.54251e-05
								HECA	337.095	1.23523	0.156105	7.91279	2.51684e-15	2.87799e-14										FBXO27	83.2536	1.58747	0.31811	4.99032	6.02788e-07	2.63567e-06
								GEMIN6	307.497	1.23503	0.220248	5.60745	2.05334e-08	1.10716e-07										TAP1	864.842	1.58743	0.192926	8.22819	1.90071e-16	2.44127e-15
								ARHGAP26	360.963	1.23425	0.284608	4.33665	1.44668e-05	5.33294e-05										FKBP7	238.65	1.58714	0.235705	6.73357	1.65547e-11	1.25831e-10
								PIGH	201.916	1.23417	0.227019	5.43643	5.43576e-08	2.78336e-07										ZNF543	75.0515	1.58483	0.304945	5.19712	2.02401e-07	9.40081e-07
								RNF138	618.981	1.23185	0.16255	7.57828	3.50155e-14	3.57269e-13										SP110	399.374	1.58475	0.313342	5.05756	4.24662e-07	1.89599e-06
								ADM	1976.79	1.23164	0.276252	4.45839	8.25791e-06	3.16976e-05										MS4A4E	41.5542	1.58468	0.387674	4.08765	4.35757e-05	0.000146072
								TCEAL1	259.004	1.23152	0.236186	5.21419	1.84618e-07	8.84418e-07										LOC101927151	116.381	1.58454	0.241845	6.55186	5.68238e-11	4.06447e-10
								PCGF6	255.745	1.23141	0.215876	5.70424	1.16861e-08	6.51977e-08										PLK2	2365.01	1.58432	0.207114	7.64952	2.01732e-14	2.09436e-13
								AK6	345.913	1.23139	0.171796	7.16775	7.62415e-13	6.81378e-12										LOC105372884	37.8012	1.58313	0.425274	3.7226	0.00019718	0.000598493
								KLF6	1563.4	1.23131	0.10819	11.381	5.19966e-30	1.91575e-28										ZNF8	260.368	1.58309	0.201943	7.83929	4.53118e-15	5.05052e-14
								ZNF768	1124.85	1.231	0.192617	6.39093	1.64883e-10	1.15859e-09										EPHB3	139.462	1.58212	0.345233	4.58275	4.58897e-06	1.77558e-05
								H3P6	1577.1	1.22576	0.214021	5.72728	1.02052e-08	5.7414e-08										VMP1	2481.27	1.58167	0.101103	15.6442	3.64088e-55	6.48718e-53
								FBRS	1411.09	1.22508	0.105729	11.587	4.79915e-31	1.89978e-29										CWC25	512.868	1.58115	0.159678	9.90212	4.07553e-23	8.92701e-22
								ZNF219	417.157	1.22494	0.163828	7.47697	7.60564e-14	7.50542e-13										EIF2AK3	377.944	1.58106	0.190164	8.31419	9.23789e-17	1.21742e-15
								ERF	1187.09	1.22446	0.159298	7.6866	1.51094e-14	1.60314e-13										PPFIA3	165.826	1.57862	0.225968	6.98604	2.82755e-12	2.35078e-11
								SPRY4	380.168	1.22395	0.210577	5.81239	6.15872e-09	3.56347e-08										NEFL	308.563	1.57692	0.265899	5.93053	3.01952e-09	1.75151e-08
								MECOM	182.228	1.2234	0.203543	6.01053	1.84919e-09	1.14706e-08										SOX9	558.166	1.57649	0.155883	10.1133	4.82355e-24	1.14479e-22
								SIRT7	316.951	1.22326	0.234974	5.20594	1.93012e-07	9.21439e-07										DANCR	388.342	1.57631	0.284646	5.5378	3.063e-08	1.57971e-07
								CSTB	846.906	1.22283	0.211403	5.78436	7.27905e-09	4.16752e-08										ZFP82	96.2083	1.57574	0.3047	5.17144	2.32298e-07	1.0715e-06
								ZNF273	102.648	1.22167	0.302154	4.04321	5.27237e-05	0.000177454										C15orf61	93.4354	1.57545	0.335767	4.69208	2.70444e-06	1.08486e-05
								SOWAHC	372.253	1.22002	0.190702	6.39752	1.57917e-10	1.11153e-09										ZNF428	444.664	1.57457	0.248899	6.32614	2.51377e-10	1.66114e-09
								DPP7	453.421	1.21821	0.177738	6.85397	7.18282e-12	5.83144e-11										BTG1	1319.43	1.57087	0.136055	11.5458	7.7478e-31	3.03231e-29
								MFSD2A	98.8651	1.21817	0.294686	4.13378	3.56843e-05	0.00012349										ARHGEF26-AS1	57.8299	1.57071	0.373437	4.2061	2.5982e-05	8.99891e-05
								RIOK3	899.614	1.21811	0.185375	6.57106	4.99568e-11	3.69641e-10										RPS28	3233.24	1.56909	0.235599	6.65999	2.73841e-11	2.03157e-10
								ZNF420	108.242	1.21725	0.279774	4.35084	1.35617e-05	5.02789e-05										RSKR	156.254	1.56891	0.232508	6.74779	1.50119e-11	1.1444e-10
								CCDC32	121.664	1.2143	0.23031	5.27246	1.34605e-07	6.55733e-07										MN1	165.745	1.56689	0.204936	7.64578	2.07685e-14	2.15078e-13
								SENP8	77.3667	1.21374	0.322689	3.76135	0.000169001	0.000520038										MNX1	153.706	1.56666	0.270084	5.80063	6.60655e-09	3.69478e-08
								MED18	273.04	1.21328	0.183156	6.62429	3.48924e-11	2.62999e-10										ZEB2	432.728	1.56628	0.275974	5.67546	1.38317e-08	7.42714e-08
								NUP42	246.487	1.21133	0.212293	5.70594	1.15703e-08	6.45863e-08										SLC25A36	1047.17	1.56543	0.156697	9.99019	1.68258e-23	3.81857e-22
								SLBP	1054.16	1.21057	0.157427	7.68973	1.4745e-14	1.56608e-13										ZNF674-AS1	102.908	1.56425	0.279099	5.60463	2.08704e-08	1.09626e-07
								ACBD5	552.366	1.21054	0.150784	8.02829	9.88391e-16	1.1693e-14										C2CD2L	192.582	1.56352	0.233117	6.70705	1.986e-11	1.49639e-10
								ZFAS1	1393.78	1.20964	0.211666	5.71483	1.09816e-08	6.14658e-08										ZCCHC3	611.393	1.56285	0.1651	9.46607	2.90558e-21	5.47914e-20
								UBE2Q2P1	58.911	1.20916	0.333046	3.63062	0.000282742	0.000836889										TM2D3	384.116	1.56283	0.168265	9.28792	1.57336e-20	2.78704e-19
								ZFP30	242.713	1.20663	0.172994	6.97498	3.05916e-12	2.56388e-11										ZNF773	81.8891	1.5627	0.296758	5.2659	1.39501e-07	6.63688e-07
								NME6	298.943	1.20639	0.174349	6.9194	4.53553e-12	3.73632e-11										KPNA5	906.314	1.56221	0.127163	12.2851	1.08942e-34	5.43217e-33
								HCG11	178.129	1.20603	0.201249	5.99275	2.06321e-09	1.2741e-08										LOC101929506	27.3759	1.5614	0.433172	3.60458	0.000312659	0.000913834
								E2F5	108.422	1.20542	0.328757	3.66659	0.000245805	0.000736172										SEC24D	902.936	1.56071	0.195527	7.98205	1.43928e-15	1.69726e-14
								C9orf78	745.039	1.20385	0.235053	5.12162	3.02919e-07	1.40979e-06										SYP	64.2217	1.56066	0.417381	3.73917	0.000184626	0.000563355
								CD55	761.951	1.20377	0.148776	8.09116	5.90972e-16	7.1312e-15										LIN28B	292.878	1.56013	0.277772	5.61659	1.94765e-08	1.02773e-07
								HAPLN3	187.111	1.20357	0.232543	5.17566	2.27102e-07	1.07307e-06										RBBP6	1593.71	1.55964	0.151005	10.3284	5.2424e-25	1.33264e-23
								SCD	6958.24	1.20316	0.242256	4.96645	6.81887e-07	3.02942e-06										KLF3	706.145	1.55957	0.148663	10.4907	9.5348e-26	2.58536e-24
								NFKB2	790.938	1.201	0.110679	10.8512	1.96848e-27	6.12177e-26										MRGBP	632.226	1.55807	0.150618	10.3445	4.43042e-25	1.13457e-23
								LINC00504	940.932	1.19918	0.124115	9.66179	4.38139e-22	8.91011e-21										ZNF841	114.941	1.55773	0.321471	4.84563	1.26213e-06	5.29536e-06
								TMEM183A	826.32	1.19813	0.141121	8.49008	2.06494e-17	2.81242e-16										ANG	54.5174	1.55682	0.346877	4.4881	7.18607e-06	2.70184e-05
								TOLLIP	533.803	1.19677	0.113359	10.5573	4.6975e-26	1.28724e-24										GNRHR2	58.1881	1.55506	0.331161	4.69577	2.65607e-06	1.06628e-05
								CCDC126	81.288	1.19633	0.296959	4.02861	5.61073e-05	0.000187867										RNF44	655.471	1.55496	0.152855	10.1728	2.62294e-24	6.31912e-23
								WDR35	321.122	1.19413	0.20289	5.8856	3.96613e-09	2.35526e-08										EIF1B	452.68	1.55114	0.15454	10.0371	1.04657e-23	2.42017e-22
								KLC2	942.242	1.19301	0.103306	11.5483	7.53296e-31	2.93164e-29										PRKXP1	92.1735	1.54957	0.307839	5.03369	4.81123e-07	2.13502e-06
								ZNF264	393.336	1.19295	0.177913	6.70524	2.01077e-11	1.56625e-10										ERBB3	91.2681	1.54931	0.324212	4.77868	1.76446e-06	7.2677e-06
								LYST	252.605	1.19293	0.196963	6.05661	1.39016e-09	8.75414e-09										FLCN	624.971	1.54902	0.122126	12.6838	7.26807e-37	4.24681e-35
								BCL7B	614.804	1.19142	0.184841	6.44568	1.15081e-10	8.24851e-10										PPP4R1L	50.4293	1.54873	0.361939	4.27898	1.87749e-05	6.6368e-05
								PPAN-P2RY11	147.74	1.19025	0.277457	4.28986	1.78788e-05	6.49379e-05										PLEKHO2	426.08	1.54807	0.205131	7.54674	4.46295e-14	4.47655e-13
								UBL5	1022.47	1.18991	0.20549	5.79058	7.0144e-09	4.03046e-08										HOXA1	81.7552	1.5464	0.295689	5.2298	1.69692e-07	7.97262e-07
								UNC119	385.95	1.18905	0.2142	5.55112	2.83845e-08	1.50429e-07										PINK1-AS	158.16	1.54403	0.241036	6.4058	1.49584e-10	1.02134e-09
								CNIH1	1505.64	1.1886	0.0937666	12.6762	8.01181e-37	4.91683e-35										BCL7A	431.259	1.5438	0.143398	10.7659	4.98958e-27	1.48919e-25
								KIAA1191	1794.38	1.18814	0.119123	9.97406	1.97961e-23	4.49759e-22										ZIC2	268.157	1.54366	0.225426	6.84776	7.50131e-12	5.95027e-11
								ZBTB10	341.291	1.18748	0.192867	6.15702	7.41269e-10	4.80655e-09										PPP1R10	1398.96	1.54322	0.170676	9.04181	1.54104e-19	2.53094e-18
								TRIM21	186.912	1.18685	0.261252	4.54294	5.54759e-06	2.18398e-05										GPATCH3	219.895	1.54078	0.218591	7.04869	1.80614e-12	1.53922e-11
								ERV3-1	90.818	1.18674	0.293113	4.04876	5.14899e-05	0.000173696										SPTY2D1	629.867	1.53754	0.191753	8.01835	1.07178e-15	1.28139e-14
								ZNF778	228.666	1.18556	0.299556	3.95771	7.56731e-05	0.00024778										A1BG	51.9132	1.53742	0.361465	4.25331	2.10634e-05	7.40162e-05
								COMMD3-BMI1	468.553	1.1844	0.222224	5.32977	9.83352e-08	4.87516e-07										CDADC1	83.7444	1.53727	0.348	4.41744	9.98749e-06	3.68041e-05
								KHDC4	825.927	1.18315	0.124577	9.49734	2.15327e-21	4.15104e-20										RPS12	6756.29	1.53709	0.243911	6.30184	2.94125e-10	1.93071e-09
								DNAJC24	290.997	1.18282	0.18358	6.44306	1.17092e-10	8.38107e-10										RIMKLB	701.521	1.53553	0.12605	12.1819	3.88336e-34	1.85178e-32
								CEP135	237.198	1.18262	0.183039	6.46099	1.04019e-10	7.49188e-10										RN7SL1	3819.57	1.53515	0.221937	6.91704	4.61173e-12	3.73822e-11
								UNG	893.503	1.18123	0.169611	6.96436	3.29896e-12	2.75374e-11										LOC286437	81.0452	1.53505	0.285683	5.37325	7.73314e-08	3.79485e-07
[truncated: 686 more rows]

## Sheet: down-reg_lg2FC<-1_Padj<0.001
Supplementary Table 1. Lists of differentially expressed genes (R package DESeq2 with FDR-adjusted p-value < 0.001 and absolute value of log2(FC) > 1)
[truncated: 2,966 more rows]
